# Supplementary material for: Poly[diaqua­(μ-oxalato)(μ-2-oxido­pyridinium-3-carboxyl­ato)praseo­dymium(III)]
Source: Acta Crystallogr Sect E Struct Rep Online. 2009 Feb 21;65(Pt 3):m310. doi: 10.1107/S160053680900542X (PMC2968694; doi:10.1107/S160053680900542X)
Supplement: Supplementary file 1 [file e-65-0m310-sup1.cif]

##############################################################################
###                                                                        ###
###        Electronic paper (Acta Crystallographica Section E)             ###
###                                                                        ###
##############################################################################
#                                                                            #
# This CIF contains the data in a paper accepted for publication in Acta     #
# Crystallographica Section E. It conforms to the requirements of Notes      #
# for Authors for Section E, and has been peer reviewed under the auspices   #
# of the IUCr Commission on Journals.                                        #
#                                                                            #
# Full details of the Crystallographic Information File format               #
# are given in the paper "The Crystallographic Information File (CIF):       #
# a New Standard Archive File for Crystallography" by S. R. Hall, F. H.      #
# Allen and I. D. Brown [Acta Cryst. (1991), A47, 655-685].                  #
#                                                                            #
# The current version of the core CIF dictionary is obtainable from          #
# ftp://ftp.iucr.org/pub/cif_core.dic. The current version number is 2.4.    #
#                                                                            #
# Software is freely available for graphical display of the structure(s) in  #
# this CIF.  For information consult the CIF home page http://www.iucr.org/  #
# cif/home.html                                                              #
#                                                                            #
# This file may be used for bona fide research purposes within the           #
# scientific community so long as proper attribution is given to the journal # 
# article from which it was obtained.                                        #
#                                                                            #
##############################################################################
                                             
data_I
_audit_creation_method     SHELXL-97
_chemical_name_systematic
;
Poly[diaqua(\m-oxalato)(\m-2-oxidopyridinium-3-
carboxylato)praseodymium(III)]
;
_chemical_name_common     ?
_chemical_formula_moiety     'C8 H8 N O9 Pr'
_chemical_formula_sum     'C8 H8 N O9 Pr'
_chemical_formula_iupac     '[Pr (C6 H4 N O3) (C2 O4) (H2 O)2]'
_chemical_formula_weight     403.06
_chemical_melting_point     ?
_symmetry_cell_setting     triclinic
_symmetry_space_group_name_H-M     'P -1'
_symmetry_space_group_name_Hall     '-P 1'
loop_
    _symmetry_equiv_pos_as_xyz
    'x, y, z'
    '-x, -y, -z'
_cell_length_a     7.5820(19)
_cell_length_b     8.643(2)
_cell_length_c     9.375(4)
_cell_angle_alpha     108.992(4)
_cell_angle_beta     103.925(4)
_cell_angle_gamma     102.043(3)
_cell_volume     535.6(3)
_cell_formula_units_Z     2
_cell_measurement_reflns_used     2183
_cell_measurement_theta_min     2.62
_cell_measurement_theta_max     27.99
_cell_measurement_temperature     296(2)
_exptl_crystal_description     block
_exptl_crystal_colour     colourless
_exptl_crystal_size_max     0.19
_exptl_crystal_size_mid     0.17
_exptl_crystal_size_min     0.16
_exptl_crystal_density_diffrn     2.499
_exptl_crystal_density_meas     ?
_exptl_crystal_density_method     'not measured'
_exptl_crystal_F_000     388
_exptl_absorpt_coefficient_mu     4.596
_exptl_absorpt_correction_type     multi-Scan
_exptl_absorpt_process_details     '(SADABS; Sheldrick, 1996)'
_exptl_absorpt_correction_T_min     0.435
_exptl_absorpt_correction_T_max     0.485
_exptl_special_details
;
;
_diffrn_ambient_temperature     296(2)
_diffrn_radiation_type     MoK\a
_diffrn_radiation_wavelength     0.71073
_diffrn_radiation_source     'fine-focus sealed tube'
_diffrn_radiation_monochromator     graphite
_diffrn_measurement_device_type     'Bruker APEXII area-detector'
_diffrn_measurement_method     '\f and \w'
_diffrn_detector_area_resol_mean     ?
_diffrn_reflns_number     2751
_diffrn_reflns_av_R_equivalents     0.0241
_diffrn_reflns_av_sigmaI/netI     0.0430
_diffrn_reflns_theta_min     2.44
_diffrn_reflns_theta_max     25.19
_diffrn_reflns_theta_full     25.19
_diffrn_measured_fraction_theta_max     0.980
_diffrn_measured_fraction_theta_full     0.980
_diffrn_reflns_limit_h_min     -9
_diffrn_reflns_limit_h_max     8
_diffrn_reflns_limit_k_min     -6
_diffrn_reflns_limit_k_max     10
_diffrn_reflns_limit_l_min     -11
_diffrn_reflns_limit_l_max     10
_diffrn_standards_number     0
_diffrn_standards_interval_count     ?
_diffrn_standards_interval_time     ?
_diffrn_standards_decay_%     ?
_refine_special_details
;
Refinement of <i>F</i>^2^ against ALL reflections. The weighted <i>R</i>-factor
<i>wR</i> and goodness of fit <i>S</i> are based on <i>F</i>^2^, conventional
<i>R</i>-factors <i>R</i> are based on <i>F</i>, with <i>F</i> set to zero for
negative <i>F</i>^2^. The threshold expression of <i>F</i>^2^ >
\s(<i>F</i>^2^) is used only for calculating <i>R</i>-factors(gt) <i>etc</i>.
and is not relevant to the choice of reflections for refinement.
<i>R</i>-factors based on <i>F</i>^2^ are statistically about twice as large
as those based on <i>F</i>, and <i>R</i>- factors based on ALL data will be
even larger.
;
_reflns_number_total     1888
_reflns_number_gt     1753
_reflns_threshold_expression     I>2\s(I)
_refine_ls_structure_factor_coef     Fsqd
_refine_ls_matrix_type     full
_refine_ls_R_factor_all     0.0324
_refine_ls_R_factor_gt     0.0297
_refine_ls_wR_factor_gt     0.0778
_refine_ls_wR_factor_ref     0.0795
_refine_ls_goodness_of_fit_ref     1.101
_refine_ls_restrained_S_all     1.098
_refine_ls_number_reflns     1888
_refine_ls_number_parameters     187
_refine_ls_number_restraints     8
_refine_ls_hydrogen_treatment     mixed
_refine_ls_weighting_scheme     calc
_refine_ls_weighting_details
           'calc w=1/[\s^2^(Fo^2^)+(0.0483P)^2^+0.01P] where P=(Fo^2^+2Fc^2^)/3'
_atom_sites_solution_hydrogens     geom
_atom_sites_solution_primary     direct
_atom_sites_solution_secondary     difmap
_refine_ls_shift/su_max     0.001
_refine_ls_shift/su_mean     0.000
_refine_diff_density_max     1.059
_refine_diff_density_min     -1.664
_refine_ls_extinction_method     none
_refine_ls_extinction_coef     ?
loop_
    _atom_type_symbol
    _atom_type_description
    _atom_type_scat_dispersion_real
    _atom_type_scat_dispersion_imag
    _atom_type_scat_source
    'C' 'C' 0.0033 0.0016
                         'International Tables Vol C Tables 4.2.6.8 and 6.1.1.4'
    'H' 'H' 0.0000 0.0000
                         'International Tables Vol C Tables 4.2.6.8 and 6.1.1.4'
    'N' 'N' 0.0061 0.0033
                         'International Tables Vol C Tables 4.2.6.8 and 6.1.1.4'
    'O' 'O' 0.0106 0.0060
                         'International Tables Vol C Tables 4.2.6.8 and 6.1.1.4'
    'Pr' 'Pr' -0.2180 2.8214
                         'International Tables Vol C Tables 4.2.6.8 and 6.1.1.4'
_computing_data_collection     'APEX2 (Bruker, 2004)'
_computing_cell_refinement     'APEX2 (Bruker, 2004)'
_computing_data_reduction     'APEX2 (Bruker, 2004)'
_computing_structure_solution     'SHELXS97 (Sheldrick, 2008)'
_computing_structure_refinement     'SHELXL97 (Sheldrick, 2008)'
_computing_molecular_graphics     'SHELXTL (Sheldrick, 2008)'
_computing_publication_material     'SHELXL97 (Sheldrick, 2008)'
loop_
    _atom_site_type_symbol
    _atom_site_label
    _atom_site_fract_x
    _atom_site_fract_y
    _atom_site_fract_z
    _atom_site_U_iso_or_equiv
    _atom_site_adp_type
    _atom_site_calc_flag
    _atom_site_refinement_flags
    _atom_site_occupancy
    _atom_site_disorder_assembly
    _atom_site_disorder_group
    Pr Pr1 0.13688(4) 0.65736(3) 0.88899(3) 0.01199(13) Uani d . 1 . .
    O O1 0.1360(5) 0.5899(6) 1.1378(4) 0.0209(9) Uani d . 1 . .
    O O2 0.2431(6) 0.4573(6) 1.2882(5) 0.0292(10) Uani d . 1 . .
    O O3 0.4163(6) 0.8435(6) 1.1280(4) 0.0255(10) Uani d . 1 . .
    O O4 0.0792(6) 0.7141(5) 0.6359(4) 0.0210(9) Uani d . 1 . .
    O O5 -0.0653(6) 0.5985(5) 0.3701(5) 0.0240(9) Uani d . 1 . .
    O O6 0.1917(5) 0.9740(5) 0.9339(5) 0.0211(9) Uani d . 1 . .
    O O7 0.0683(6) 1.1925(5) 0.9755(5) 0.0221(9) Uani d . 1 . .
    N N1 0.6714(7) 0.9795(7) 1.3550(6) 0.0213(11) Uani d D 1 . .
    H H1 0.709(9) 1.056(6) 1.320(7) 0.026 Uiso d D 1 . .
    C C1 0.2690(8) 0.5814(8) 1.2460(6) 0.0184(12) Uani d . 1 . .
    C C2 0.4526(7) 0.7259(7) 1.3291(6) 0.0155(11) Uani d . 1 . .
    C C3 0.5671(8) 0.7451(8) 1.4747(7) 0.0226(13) Uani d . 1 . .
    H H3 0.5331 0.6633 1.5160 0.027 Uiso calc R 1 . .
    C C4 0.7339(8) 0.8845(9) 1.5629(7) 0.0268(14) Uani d . 1 . .
    H H4 0.8106 0.8963 1.6620 0.032 Uiso calc R 1 . .
    C C5 0.7816(8) 1.0019(8) 1.5011(7) 0.0260(14) Uani d . 1 . .
    H H5 0.8900 1.0978 1.5591 0.031 Uiso calc R 1 . .
    C C6 0.5042(8) 0.8480(8) 1.2612(6) 0.0176(12) Uani d . 1 . .
    C C7 0.0043(7) 0.5910(7) 0.5025(6) 0.0169(12) Uani d . 1 . .
    C C8 0.0756(7) 1.0482(7) 0.9731(6) 0.0132(11) Uani d . 1 . .
    O O1W 0.4579(6) 0.7364(7) 0.8300(6) 0.0344(11) Uani d D 1 . .
    H H1W 0.526(8) 0.825(6) 0.912(6) 0.052 Uiso d D 1 . .
    H H2W 0.532(7) 0.703(9) 0.781(7) 0.052 Uiso d D 1 . .
    O O2W 0.3042(6) 0.4283(6) 0.9073(5) 0.0256(9) Uani d D 1 . .
    H H3W 0.253(9) 0.355(5) 0.938(6) 0.038 Uiso d D 1 . .
    H H4W 0.362(3) 0.520(3) 0.987(4) 0.038 Uiso d D 1 . .
loop_
    _atom_site_aniso_label
    _atom_site_aniso_U_11
    _atom_site_aniso_U_22
    _atom_site_aniso_U_33
    _atom_site_aniso_U_12
    _atom_site_aniso_U_13
    _atom_site_aniso_U_23
    Pr1 0.01204(18) 0.0123(2) 0.01350(19) 0.00367(13) 0.00302(12) 0.00841(14)
    O1 0.0147(19) 0.030(3) 0.0152(19) 0.0010(18) -0.0001(16) 0.0128(18)
    O2 0.030(2) 0.023(3) 0.031(2) -0.003(2) 0.0026(19) 0.019(2)
    O3 0.0211(19) 0.029(3) 0.019(2) -0.0046(18) -0.0042(16) 0.0153(19)
    O4 0.031(2) 0.015(2) 0.0137(19) 0.0041(18) 0.0044(17) 0.0060(17)
    O5 0.040(2) 0.016(2) 0.016(2) 0.0109(19) 0.0039(18) 0.0103(18)
    O6 0.0183(19) 0.019(2) 0.035(2) 0.0104(18) 0.0150(17) 0.0138(19)
    O7 0.027(2) 0.013(2) 0.036(2) 0.0079(18) 0.0173(18) 0.0158(19)
    N1 0.019(2) 0.019(3) 0.025(3) 0.002(2) 0.003(2) 0.012(2)
    C1 0.023(3) 0.019(3) 0.013(3) 0.006(3) 0.005(2) 0.006(2)
    C2 0.015(2) 0.018(3) 0.015(3) 0.004(2) 0.006(2) 0.008(2)
    C3 0.026(3) 0.028(4) 0.018(3) 0.009(3) 0.007(2) 0.016(3)
    C4 0.020(3) 0.035(4) 0.019(3) 0.005(3) -0.003(2) 0.012(3)
    C5 0.015(3) 0.025(4) 0.029(3) 0.003(3) 0.001(2) 0.006(3)
    C6 0.019(3) 0.021(3) 0.015(3) 0.008(2) 0.008(2) 0.006(2)
    C7 0.017(3) 0.017(3) 0.019(3) 0.005(2) 0.005(2) 0.011(2)
    C8 0.014(2) 0.011(3) 0.013(3) 0.003(2) 0.000(2) 0.005(2)
    O1W 0.025(2) 0.035(3) 0.034(3) 0.000(2) 0.0112(19) 0.007(2)
    O2W 0.025(2) 0.030(3) 0.033(2) 0.015(2) 0.0120(18) 0.021(2)
_geom_special_details
;
All e.s.d.'s (except the e.s.d. in the dihedral angle between two l.s. planes)
are estimated using the full covariance matrix. The cell e.s.d.'s are taken
into account individually in the estimation of e.s.d.'s in distances, angles
and torsion angles; correlations between e.s.d.'s in cell parameters are only
used when they are defined by crystal symmetry. An approximate (isotropic)
treatment of cell e.s.d.'s is used for estimating e.s.d.'s involving l.s.
planes.
;
loop_
    _geom_bond_atom_site_label_1
    _geom_bond_atom_site_label_2
    _geom_bond_site_symmetry_2
    _geom_bond_distance
    _geom_bond_publ_flag
    Pr1 O3 . 2.458(4) ?
    Pr1 O4 . 2.532(4) ?
    Pr1 O7 2_577 2.537(4) ?
    Pr1 O5 2_566 2.540(4) ?
    Pr1 O1 2_567 2.543(4) ?
    Pr1 O6 . 2.555(4) ?
    Pr1 O1 . 2.583(4) ?
    Pr1 O2W . 2.593(4) ?
    Pr1 O1W . 2.626(4) ?
    Pr1 O2 2_567 2.734(4) ?
    Pr1 C1 2_567 3.018(6) ?
    Pr1 H4W . 2.44(4) ?
    O1 C1 . 1.280(7) ?
    O1 Pr1 2_567 2.543(4) ?
    O2 C1 . 1.253(7) ?
    O2 Pr1 2_567 2.734(4) ?
    O3 C6 . 1.251(7) ?
    O4 C7 . 1.248(7) ?
    O5 C7 . 1.255(6) ?
    O5 Pr1 2_566 2.540(4) ?
    O6 C8 . 1.249(6) ?
    O7 C8 . 1.253(7) ?
    O7 Pr1 2_577 2.537(4) ?
    N1 C5 . 1.350(8) ?
    N1 C6 . 1.372(8) ?
    N1 H1 . 0.86(6) ?
    C1 C2 . 1.491(8) ?
    C1 Pr1 2_567 3.018(6) ?
    C2 C3 . 1.367(8) ?
    C2 C6 . 1.434(8) ?
    C3 C4 . 1.396(8) ?
    C3 H3 . 0.9300 ?
    C4 C5 . 1.352(9) ?
    C4 H4 . 0.9300 ?
    C5 H5 . 0.9300 ?
    C7 C7 2_566 1.546(11) ?
    C8 C8 2_577 1.555(10) ?
    O1W H1W . 0.84(5) ?
    O1W H2W . 0.84(5) ?
    O2W H3W . 0.84(5) ?
    O2W H4W . 0.83(3) ?
loop_
    _geom_angle_atom_site_label_1
    _geom_angle_atom_site_label_2
    _geom_angle_atom_site_label_3
    _geom_angle_site_symmetry_1
    _geom_angle_site_symmetry_3
    _geom_angle
    _geom_angle_publ_flag
    O3 Pr1 O4 . . 120.86(13) ?
    O3 Pr1 O7 . 2_577 88.47(14) ?
    O4 Pr1 O7 . 2_577 102.37(13) ?
    O3 Pr1 O5 . 2_566 137.09(15) ?
    O4 Pr1 O5 . 2_566 63.36(13) ?
    O7 Pr1 O5 2_577 2_566 134.11(14) ?
    O3 Pr1 O1 . 2_567 127.58(12) ?
    O4 Pr1 O1 . 2_567 111.40(13) ?
    O7 Pr1 O1 2_577 2_567 76.36(13) ?
    O5 Pr1 O1 2_566 2_567 70.57(14) ?
    O3 Pr1 O6 . . 69.27(14) ?
    O4 Pr1 O6 . . 65.37(13) ?
    O7 Pr1 O6 2_577 . 63.08(12) ?
    O5 Pr1 O6 2_566 . 128.42(12) ?
    O1 Pr1 O6 2_567 . 136.28(12) ?
    O3 Pr1 O1 . . 66.31(12) ?
    O4 Pr1 O1 . . 170.59(12) ?
    O7 Pr1 O1 2_577 . 70.75(13) ?
    O5 Pr1 O1 2_566 . 116.45(13) ?
    O1 Pr1 O1 2_567 . 61.29(14) ?
    O6 Pr1 O1 . . 115.03(13) ?
    O3 Pr1 O2W . . 81.72(14) ?
    O4 Pr1 O2W . . 117.75(13) ?
    O7 Pr1 O2W 2_577 . 137.99(13) ?
    O5 Pr1 O2W 2_566 . 63.32(13) ?
    O1 Pr1 O2W 2_567 . 77.80(13) ?
    O6 Pr1 O2W . . 144.55(13) ?
    O1 Pr1 O2W . . 67.88(13) ?
    O3 Pr1 O1W . . 65.67(14) ?
    O4 Pr1 O1W . . 69.36(14) ?
    O7 Pr1 O1W 2_577 . 139.13(15) ?
    O5 Pr1 O1W 2_566 . 79.60(14) ?
    O1 Pr1 O1W 2_567 . 144.47(15) ?
    O6 Pr1 O1W . . 77.88(14) ?
    O1 Pr1 O1W . . 120.06(14) ?
    O2W Pr1 O1W . . 71.70(15) ?
    O3 Pr1 O2 . 2_567 153.63(15) ?
    O4 Pr1 O2 . 2_567 67.95(13) ?
    O7 Pr1 O2 2_577 2_567 65.16(14) ?
    O5 Pr1 O2 2_566 2_567 69.19(14) ?
    O1 Pr1 O2 2_567 2_567 49.16(12) ?
    O6 Pr1 O2 . 2_567 96.62(13) ?
    O1 Pr1 O2 . 2_567 102.91(12) ?
    O2W Pr1 O2 . 2_567 117.69(14) ?
    O1W Pr1 O2 . 2_567 135.00(14) ?
    O3 Pr1 C1 . 2_567 147.53(14) ?
    O4 Pr1 C1 . 2_567 88.65(14) ?
    O7 Pr1 C1 2_577 2_567 70.79(14) ?
    O5 Pr1 C1 2_566 2_567 65.76(14) ?
    O1 Pr1 C1 2_567 2_567 24.77(14) ?
    O6 Pr1 C1 . 2_567 118.47(14) ?
    O1 Pr1 C1 . 2_567 83.03(13) ?
    O2W Pr1 C1 . 2_567 96.95(15) ?
    O1W Pr1 C1 . 2_567 144.76(15) ?
    O2 Pr1 C1 2_567 2_567 24.54(14) ?
    O3 Pr1 H4W . . 63.2(7) ?
    O4 Pr1 H4W . . 127.8(11) ?
    O7 Pr1 H4W 2_577 . 129.5(10) ?
    O5 Pr1 H4W 2_566 . 81.2(5) ?
    O1 Pr1 H4W 2_567 . 88.8(9) ?
    O6 Pr1 H4W . . 129.1(6) ?
    O1 Pr1 H4W . . 60.0(11) ?
    O2W Pr1 H4W . . 18.7(8) ?
    O1W Pr1 H4W . . 67.4(11) ?
    O2 Pr1 H4W 2_567 . 134.2(6) ?
    C1 Pr1 H4W 2_567 . 111.2(8) ?
    C1 O1 Pr1 . 2_567 98.8(3) ?
    C1 O1 Pr1 . . 131.9(3) ?
    Pr1 O1 Pr1 2_567 . 118.71(14) ?
    C1 O2 Pr1 . 2_567 90.5(3) ?
    C6 O3 Pr1 . . 140.0(4) ?
    C7 O4 Pr1 . . 119.9(3) ?
    C7 O5 Pr1 . 2_566 120.3(4) ?
    C8 O6 Pr1 . . 120.7(3) ?
    C8 O7 Pr1 . 2_577 121.3(3) ?
    C5 N1 C6 . . 125.6(5) ?
    C5 N1 H1 . . 116(5) ?
    C6 N1 H1 . . 118(4) ?
    O2 C1 O1 . . 120.7(5) ?
    O2 C1 C2 . . 119.7(5) ?
    O1 C1 C2 . . 119.5(5) ?
    O2 C1 Pr1 . 2_567 65.0(3) ?
    O1 C1 Pr1 . 2_567 56.4(3) ?
    C2 C1 Pr1 . 2_567 168.4(4) ?
    C3 C2 C6 . . 120.3(5) ?
    C3 C2 C1 . . 119.0(5) ?
    C6 C2 C1 . . 120.6(5) ?
    C2 C3 C4 . . 121.5(6) ?
    C2 C3 H3 . . 119.2 ?
    C4 C3 H3 . . 119.2 ?
    C5 C4 C3 . . 118.5(5) ?
    C5 C4 H4 . . 120.7 ?
    C3 C4 H4 . . 120.7 ?
    N1 C5 C4 . . 119.8(6) ?
    N1 C5 H5 . . 120.1 ?
    C4 C5 H5 . . 120.1 ?
    O3 C6 N1 . . 118.7(5) ?
    O3 C6 C2 . . 127.0(5) ?
    N1 C6 C2 . . 114.3(5) ?
    O4 C7 O5 . . 127.0(5) ?
    O4 C7 C7 . 2_566 117.4(6) ?
    O5 C7 C7 . 2_566 115.7(6) ?
    O6 C8 O7 . . 127.4(5) ?
    O6 C8 C8 . 2_577 116.4(6) ?
    O7 C8 C8 . 2_577 116.2(6) ?
    Pr1 O1W H1W . . 103(4) ?
    Pr1 O1W H2W . . 148(5) ?
    H1W O1W H2W . . 107(6) ?
    Pr1 O2W H3W . . 116(5) ?
    Pr1 O2W H4W . . 70(3) ?
    H3W O2W H4W . . 108(4) ?
loop_
    _geom_hbond_atom_site_label_D
    _geom_hbond_atom_site_label_H
    _geom_hbond_atom_site_label_A
    _geom_hbond_site_symmetry_A
    _geom_hbond_distance_DH
    _geom_hbond_distance_HA
    _geom_hbond_distance_DA
    _geom_hbond_angle_DHA
    O2W H4W O3 . 0.83(3) 2.56(2) 3.306(6) 149(4)
    O2W H3W O7 1_545 0.84(5) 1.95(6) 2.764(6) 164(7)
    O2W H4W O2W 2_667 0.83(3) 2.37(2) 2.820(8) 114(2)
    O1W H2W O2 2_667 0.85(6) 2.49(4) 3.280(7) 157(8)
    O1W H1W O3 . 0.84(5) 2.34(6) 2.760(6) 111(5)
    O1W H1W O6 2_677 0.84(5) 2.24(3) 3.002(6) 151(6)
    N1 H1 O4 2_677 0.86(6) 2.12(4) 2.878(7) 146(6)
data_global
_journal_date_recd_electronic     2009-02-01
_journal_date_accepted     2009-02-16
_journal_name_full     'Acta Crystallographica, Section E'
_journal_year     2009
_journal_volume     65
_journal_issue      3
_journal_page_first     m310
_journal_page_last     m310
_journal_paper_category     QM
_journal_coeditor_code     RZ2293
_publ_contact_author_name     'Yong-Jun, Xu'
_publ_contact_author_address
;
College Chemistry and Environmental Engineering
Dongguan University of Technology
Dongguan 523808
P.R. China
;
_publ_contact_author_email     xuyj2009@yahoo.com.cn
_publ_contact_author_fax     0086-769-22862605
_publ_contact_author_phone     0086-769-22862605
_publ_section_title
;\
Poly[diaqua(\m-oxalato)(\m-2-oxidopyridinium-3-carboxylato)\
praseodymium(III)]
;
loop_
    _publ_author_name
    _publ_author_footnote
    _publ_author_address
    'Yong-Jun Xu' .
;
College Chemistry and Environmental Engineering
Dongguan University of Technology
Dongguan 523808
People's Republic of China
;
    'Xiao-Xi Yang' .
;
College Chemistry and Environmental Engineering
Dongguan University of Technology
Dongguan 523808
People's Republic of China
;
    'Hong-Bin Zhao' .
;
College Chemistry and Environmental Engineering
Dongguan University of Technology
Dongguan 523808
People's Republic of China
;
