# Supplementary material for: Poly[diaqua­(μ-oxalato)(μ-2-oxido­pyridinium-3-carboxyl­ato)praseo­dymium(III)]
Source: Acta Crystallogr Sect E Struct Rep Online. 2009 Feb 21;65(Pt 3):m310. doi: 10.1107/S160053680900542X (PMC2968694; doi:10.1107/S160053680900542X)
Supplement: Supplementary file 2 [file e-65-0m310-Isup2.hkl]

# 
# h,k,l, Fc-squared, Fo-squared, sigma(Fo-squared) and status flag 
# 
data_I
_shelx_title '  C8 H7 N O9 Pr (RZ2293)' 
_shelx_refln_list_code          4 
_shelx_F_calc_maximum      152.17 
_exptl_crystal_F_000       386.00 
_reflns_d_resolution_high  0.8348 
 
loop_ 
 _symmetry_equiv_pos_as_xyz 
 'x, y, z' 
 '-x, -y, -z' 
 
_cell_length_a     7.5820 
_cell_length_b     8.6430 
_cell_length_c     9.3750 
_cell_angle_alpha 108.992 
_cell_angle_beta  103.925 
_cell_angle_gamma 102.043 
 
_shelx_F_squared_multiplier     1.000 
 
loop_ 
 _refln_index_h 
 _refln_index_k 
 _refln_index_l 
 _refln_F_squared_calc 
 _refln_F_squared_meas 
 _refln_F_squared_sigma 
 _refln_observed_status 
   1   0   0     5580.60     5823.25    126.31 o 
   2   0   0       10.53       12.39      4.10 o 
   3   0   0     7126.91     7463.00    138.66 o 
   4   0   0     3355.92     3290.73     65.63 o 
   5   0   0     1506.13     1588.98     47.99 o 
   6   0   0      161.07      145.59     13.91 o 
   7   0   0     2293.24     2133.07     95.15 o 
   8   0   0      792.25      600.57     46.83 o 
  -8   1   0     2277.79     2175.60    101.89 o 
  -7   1   0      917.98      919.96     54.39 o 
  -6   1   0     1557.48     1602.53     50.40 o 
  -5   1   0     6244.64     6287.74    148.50 o 
  -4   1   0     6092.58     6042.67    190.02 o 
  -3   1   0      820.87      835.99     49.03 o 
  -2   1   0     5305.10     5445.77    120.55 o 
  -1   1   0    15963.49    15871.60    338.54 o 
   0   1   0     3814.67     3572.74    109.93 o 
   1   1   0       95.79       80.62      8.76 o 
   2   1   0     6344.95     6334.85    141.58 o 
   3   1   0     6414.24     6603.64    124.11 o 
   5   1   0      816.92      825.56     31.49 o 
   6   1   0     3708.34     3415.76     91.91 o 
   7   1   0     2093.97     1856.93     88.27 o 
   8   1   0       61.10       57.44     17.90 o 
  -8   2   0      121.82       98.02     23.05 o 
  -7   2   0     1490.95     1464.79     72.92 o 
  -6   2   0     3261.14     3410.38     91.18 o 
  -5   2   0     1828.32     1892.02     54.98 o 
  -4   2   0      469.24      530.66     26.24 o 
  -3   2   0     8786.78     9026.63    278.85 o 
  -2   2   0     1790.56     1816.28     59.02 o 
  -1   2   0     7237.20     7253.46    161.42 o 
   0   2   0      482.59      485.17     25.51 o 
   1   2   0     4350.62     3942.91    125.31 o 
   2   2   0    23156.35    24063.67    707.49 o 
   3   2   0       14.83       12.83      6.81 o 
   4   2   0     1825.97     1856.86     77.54 o 
   5   2   0     4039.66     3905.97    143.16 o 
   6   2   0     2183.25     2027.77     91.54 o 
   7   2   0       76.55       55.54     17.25 o 
  -8   3   0      296.57      306.47     35.42 o 
  -7   3   0     2710.15     3124.12    125.04 o 
  -6   3   0     1460.13     1539.47     50.85 o 
  -5   3   0       27.67       38.51     11.14 o 
  -4   3   0     2972.87     3009.92     93.72 o 
  -3   3   0     6242.73     6750.78    281.78 o 
  -2   3   0     2113.58     2418.43     63.52 o 
  -1   3   0     6336.01     6007.06    189.97 o 
   0   3   0     9747.54     9053.64    282.23 o 
   1   3   0     4777.43     5013.34    173.36 o 
   2   3   0        4.91        9.94      7.03 o 
   3   3   0     3409.97     3784.75    135.85 o 
   4   3   0     6068.27     6286.82    213.02 o 
   5   3   0     1742.57     1655.58     79.17 o 
   6   3   0      403.69      368.44     34.87 o 
   7   3   0      871.63      917.89     62.09 o 
  -8   4   0     2524.25     2615.31    116.31 o 
  -7   4   0     1544.68     1510.44     75.54 o 
  -6   4   0      228.35      262.90     19.13 o 
  -5   4   0     3146.84     3461.32    173.05 o 
  -4   4   0     2819.14     3076.79     81.88 o 
  -3   4   0       12.42       11.56      5.01 o 
  -2   4   0     4481.48     4515.80    112.15 o 
  -1   4   0    11575.08    10090.72    314.82 o 
   0   4   0     2026.83     1871.22     80.83 o 
   1   4   0       67.85       71.28     17.83 o 
   2   4   0     4000.75     4007.35    160.68 o 
   3   4   0     2966.90     3117.33    139.99 o 
   4   4   0      909.17      885.50     53.83 o 
   5   4   0       78.36       94.17     21.83 o 
   6   4   0     1603.94     1582.35     85.14 o 
  -8   5   0      228.41      241.68     32.82 o 
  -7   5   0      856.28      915.46     56.58 o 
  -6   5   0     2190.36     2017.29    330.28 o 
  -5   5   0     2424.13     2611.89     76.41 o 
  -4   5   0       14.44       12.12      5.78 o 
  -3   5   0     3460.50     3511.91    230.07 o 
  -2   5   0     3027.40     2933.33     99.53 o 
  -1   5   0     4464.42     4455.76    159.77 o 
   0   5   0       96.05      104.54     21.30 o 
   1   5   0     2350.51     2677.43    122.01 o 
   2   5   0     2919.63     3073.37    141.77 o 
   3   5   0      193.02      201.35     38.72 o 
   4   5   0      404.42      385.11     54.96 o 
   5   5   0     2099.93     2220.29    137.00 o 
  -8   6   0      325.88      293.14     35.90 o 
  -7   6   0     1232.13     1378.16     74.72 o 
  -6   6   0     1690.75     1698.58     59.42 o 
  -5   6   0      157.98      173.45     17.79 o 
  -4   6   0     1361.82     1451.92     52.62 o 
  -3   6   0     1591.28     1542.59     54.83 o 
  -2   6   0     1037.70      942.00     40.59 o 
  -1   6   0      198.76      161.36     24.76 o 
   0   6   0     2270.37     2378.71    112.00 o 
   1   6   0     2387.84     2629.56    129.35 o 
   2   6   0       15.88       -5.46     14.66 o 
   3   6   0     2794.33     2714.94    149.49 o 
   4   6   0     3024.04     3168.35    173.70 o 
  -7   7   0      555.03      478.10     43.34 o 
  -6   7   0       35.43       38.74     16.44 o 
  -5   7   0     1872.96     1935.85     67.37 o 
  -4   7   0     4419.54     4269.46    119.63 o 
  -3   7   0      440.55      392.56     26.74 o 
  -2   7   0      743.09      765.47     39.01 o 
  -1   7   0     3438.48     3480.91    146.19 o 
   0   7   0      269.99      279.61     40.62 o 
   1   7   0      156.62      155.48     38.55 o 
   2   7   0     1008.58     1201.90     97.46 o 
   3   7   0     1610.63     1778.26    129.93 o 
  -5   8   0     1553.49     1485.30     60.05 o 
  -4   8   0        4.63       -4.39      7.97 o 
  -3   8   0      551.57      554.10     44.87 o 
  -2   8   0     2263.29     2129.80     78.65 o 
  -1   8   0      318.44      311.15     31.57 o 
   0   8   0       13.64       15.69     20.33 o 
   1   8   0     1324.25     1308.34    101.82 o 
   2   8   0     1551.97     1748.52    133.44 o 
  -5   9   0       42.72       39.47     21.37 o 
  -4   9   0      638.37      627.28     60.43 o 
  -3   9   0     2001.23     1744.64    108.29 o 
  -2   9   0     2187.48     2136.49    129.35 o 
  -1   9   0       52.00       37.42     28.35 o 
   0   9   0      805.45      861.79     81.22 o 
   2 -10   1     1244.91     1114.02     92.43 o 
   3 -10   1      145.92      138.76     37.71 o 
   0  -9   1     2153.44     2536.60    165.16 o 
   1  -9   1     1073.87     1084.13     90.68 o 
   2  -9   1       13.99       -4.19     13.55 o 
   3  -9   1     1202.77     1185.35     85.55 o 
   4  -9   1     2227.72     1978.10    114.33 o 
   5  -9   1     1014.84     1025.53     76.96 o 
   6  -9   1       53.76       70.58     27.53 o 
  -3  -8   1       80.00       98.71     50.10 o 
  -2  -8   1      653.28      876.95     96.16 o 
  -1  -8   1     2108.25     2604.24    145.38 o 
   0  -8   1     3648.16     3887.39    141.39 o 
   1  -8   1       48.79       57.67     15.11 o 
   2  -8   1     1884.99     1734.49    101.67 o 
   3  -8   1     1918.21     1794.53    102.93 o 
   4  -8   1      446.70      438.63     45.92 o 
   5  -8   1       26.37       23.42     16.92 o 
   6  -8   1     1526.20     1494.03     92.34 o 
  -4  -7   1      199.29      214.25     61.46 o 
  -3  -7   1      388.03      412.86     68.80 o 
  -2  -7   1     1226.68     1573.95    111.23 o 
  -1  -7   1      911.99     1078.50     79.49 o 
   0  -7   1      280.69      262.45     35.95 o 
   1  -7   1     2984.44     2705.90     86.53 o 
   2  -7   1     3597.20     3375.99     98.61 o 
   3  -7   1      123.03      120.76     16.28 o 
   4  -7   1     1854.04     1864.52     64.07 o 
   5  -7   1     3778.04     3713.43    105.43 o 
   6  -7   1     1603.82     1623.67     90.89 o 
  -5  -6   1       10.99       18.27     29.65 o 
  -4  -6   1     1656.73     1838.01    128.00 o 
  -3  -6   1     2396.82     2664.00    147.33 o 
  -2  -6   1      273.20      280.62     43.99 o 
  -1  -6   1      253.16      297.64     39.71 o 
   0  -6   1     3572.81     3377.74    135.87 o 
   1  -6   1     3335.18     3083.55     89.67 o 
   2  -6   1     1176.89     1283.06     46.97 o 
   3  -6   1     2469.53     2564.78     75.94 o 
   4  -6   1     3404.96     3350.14     93.35 o 
   5  -6   1      591.58      615.14     30.62 o 
   6  -6   1       13.86       22.05     23.26 o 
   7  -6   1     1351.93     1500.57     76.12 o 
   8  -6   1     1546.36     1550.00     82.71 o 
  -6  -5   1        2.04        2.43     11.24 o 
  -5  -5   1     1228.33     1201.08     70.29 o 
  -4  -5   1     1735.08     1719.02     66.66 o 
  -3  -5   1       53.81       68.71     23.78 o 
  -2  -5   1      519.68      568.90     51.43 o 
  -1  -5   1     5460.78     5638.02    204.43 o 
   0  -5   1     1256.89     1144.51     59.46 o 
   1  -5   1       19.13        8.11      5.40 o 
   2  -5   1     2415.14     2350.22     67.62 o 
   3  -5   1     2886.85     3048.71     83.05 o 
   4  -5   1     3051.27     3202.27     86.84 o 
   5  -5   1      169.96      196.06     21.54 o 
   6  -5   1     3154.04     3244.42    125.35 o 
   7  -5   1     2216.87     2473.69    105.77 o 
   8  -5   1      287.90      323.41     36.53 o 
  -6  -4   1     1349.58     1323.26     74.24 o 
  -5  -4   1     2695.31     2534.14    109.35 o 
  -4  -4   1       47.16       57.68     15.83 o 
  -3  -4   1      533.49      488.52     34.27 o 
  -2  -4   1     6634.72     7307.12    253.91 o 
  -1  -4   1     4499.65     4948.01    174.78 o 
   0  -4   1      319.76      333.18     25.44 o 
   1  -4   1     1511.35     1388.75     43.00 o 
   2  -4   1     4283.82     4166.84    102.91 o 
   3  -4   1      437.00      509.95     23.87 o 
   4  -4   1      565.26      589.47     31.03 o 
   5  -4   1     2742.55     2847.45     82.37 o 
   6  -4   1     2415.81     2641.40     76.78 o 
   7  -4   1        7.68       39.01     14.01 o 
   8  -4   1      659.72      820.38     55.45 o 
  -7  -3   1     1682.66     1561.03     82.90 o 
  -6  -3   1     1975.93     2006.54     92.22 o 
  -5  -3   1      176.00      167.85     22.79 o 
  -4  -3   1     1144.08     1189.41     58.02 o 
  -3  -3   1     6987.50     7259.28    232.71 o 
  -2  -3   1     2724.65     2609.61     93.44 o 
  -1  -3   1        2.36       -8.76      6.02 o 
   0  -3   1      793.38      741.66     34.68 o 
   1  -3   1     9606.78     9121.23    202.71 o 
   2  -3   1      441.82      590.42     48.68 o 
   3  -3   1     3334.79     3582.03     87.36 o 
   4  -3   1     4131.01     4168.14    101.94 o 
   5  -3   1     1091.26     1113.73     38.65 o 
   6  -3   1        2.73       12.50      7.35 o 
   7  -3   1     1488.83     1555.75     75.90 o 
   8  -3   1     2248.56     2297.94    105.38 o 
  -7  -2   1     1046.08      993.19     59.66 o 
  -6  -2   1        6.12       14.92      8.69 o 
  -5  -2   1     2521.88     2315.56     92.70 o 
  -4  -2   1     2724.08     2772.05    105.50 o 
  -3  -2   1      407.53      385.59     24.33 o 
  -2  -2   1     3448.95     3595.22    117.15 o 
  -1  -2   1     3287.18     3312.93    104.51 o 
   0  -2   1     6749.08     6426.20    143.07 o 
   1  -2   1      344.78      382.32     13.48 o 
   2  -2   1     2466.48     2780.51     66.28 o 
   3  -2   1    10567.66    10222.70    354.78 o 
   4  -2   1     2806.59     2914.94     74.96 o 
   5  -2   1      389.32      417.60     21.58 o 
   6  -2   1     1738.07     1829.38     58.21 o 
   7  -2   1     1256.59     1192.90     64.06 o 
   8  -2   1      926.31      867.18     57.47 o 
  -8  -1   1      806.32      708.96     51.16 o 
  -7  -1   1      240.08      224.26     27.92 o 
  -6  -1   1     3323.80     3217.13    122.95 o 
  -5  -1   1     2531.26     2409.80     65.38 o 
  -4  -1   1     1934.37     2015.18     50.86 o 
  -3  -1   1     2315.58     2411.58     50.38 o 
  -2  -1   1    10372.34     9642.52    274.74 o 
  -1  -1   1    12140.48    11945.20    348.44 o 
   0  -1   1        2.13        5.66      3.73 o 
   1  -1   1      152.66      156.86      6.40 o 
   2  -1   1     1633.38     1725.28     44.05 o 
   3  -1   1     5599.68     5407.22    148.37 o 
   4  -1   1     1179.40     1218.87     39.00 o 
   5  -1   1     4314.06     4284.29    109.89 o 
   6  -1   1     2538.60     2576.58     74.02 o 
   7  -1   1      124.64      109.68     17.37 o 
   8  -1   1      857.20      758.05     53.30 o 
  -8   0   1      162.63      158.11     27.22 o 
  -7   0   1     1144.33     1130.43     61.82 o 
  -6   0   1     2643.81     2545.81    100.95 o 
  -5   0   1      282.05      293.44     13.47 o 
  -4   0   1     6582.03     6895.33    128.88 o 
  -3   0   1    14941.33    14740.55    336.28 o 
  -2   0   1     7016.82     6916.77    183.55 o 
  -1   0   1       97.55       99.25      5.57 o 
   0   0   1     7323.34     5879.24    215.92 o 
   1   0   1     9481.69     9875.56    342.83 o 
   2   0   1     2769.61     2926.73     71.11 o 
   3   0   1      434.05      494.76     20.18 o 
   4   0   1     4247.63     4385.54    147.61 o 
   5   0   1     4019.14     4020.46    102.91 o 
   6   0   1       73.13       71.98     11.55 o 
   7   0   1     1377.15     1321.18     49.09 o 
   8   0   1      825.95      826.66     57.11 o 
  -8   1   1     2426.57     2356.64    106.80 o 
  -7   1   1     2015.63     2032.82     90.97 o 
  -6   1   1       46.79       37.69     11.67 o 
  -5   1   1     3563.85     3740.17     75.89 o 
  -4   1   1    11685.27    11630.92    211.84 o 
  -3   1   1     5763.03     5972.20    135.51 o 
  -2   1   1     2249.68     2169.40     43.14 o 
  -1   1   1    10812.69     9514.84    208.07 o 
   0   1   1     5851.53     5059.86    158.88 o 
   1   1   1       27.30       27.35      4.09 o 
   2   1   1     3696.87     3832.28    170.91 o 
   3   1   1     3414.52     3499.25     70.21 o 
   4   1   1     1253.76     1230.38     40.68 o 
   5   1   1      144.94      157.03     22.54 o 
   6   1   1     1949.87     1782.28     58.66 o 
   7   1   1     2308.87     2217.17     71.52 o 
  -8   2   1      784.31      902.87     58.38 o 
  -7   2   1      107.86      116.88     21.90 o 
  -6   2   1     1990.68     2058.21     86.47 o 
  -5   2   1     3097.16     3149.44     81.11 o 
  -4   2   1     2068.48     2174.48     57.38 o 
  -3   2   1      765.77      787.68     26.32 o 
  -2   2   1    22039.70    21354.88   1078.58 o 
  -1   2   1     4087.16     3943.53    129.90 o 
   0   2   1      698.28      652.52     34.97 o 
   1   2   1     3889.51     3842.94    136.69 o 
   2   2   1    10384.16    10221.54    314.26 o 
   3   2   1     6004.94     6181.32    147.15 o 
   4   2   1       59.16       55.88      9.79 o 
   5   2   1     1395.44     1269.73     46.08 o 
   6   2   1     2173.07     2193.69     99.97 o 
   7   2   1      610.49      579.92     47.17 o 
  -8   3   1       54.65       60.64     18.60 o 
  -7   3   1     2560.79     2634.81    110.10 o 
  -6   3   1     3045.19     3322.87    126.29 o 
  -5   3   1      218.13      240.24     15.47 o 
  -4   3   1     1239.87     1238.42     39.38 o 
  -3   3   1     8607.09     8421.74    215.77 o 
  -2   3   1     9769.47     9691.48    218.91 o 
  -1   3   1     1480.87     1493.60     64.33 o 
   0   3   1     4202.94     3734.43    134.48 o 
   1   3   1    13582.80    13897.43    435.48 o 
   2   3   1     3757.52     3878.39    152.38 o 
   3   3   1      147.23      176.95     21.88 o 
   4   3   1     2394.84     2448.35    103.24 o 
   5   3   1     3119.45     2886.86    121.02 o 
   6   3   1      137.16      134.31     26.06 o 
  -8   4   1     1555.43     1573.92     83.26 o 
  -7   4   1     3519.82     3786.75    146.84 o 
  -6   4   1      138.95      148.63     22.96 o 
  -5   4   1     2144.06     2205.33     79.01 o 
  -4   4   1     6402.26     6820.32    163.28 o 
  -3   4   1     4905.57     4921.01    122.70 o 
  -2   4   1       84.65       81.62     11.05 o 
  -1   4   1     4152.77     4182.74    150.79 o 
   0   4   1     9859.37    10173.77    330.29 o 
   1   4   1      457.50      434.18     39.20 o 
   2   4   1       49.08       46.95     18.12 o 
   3   4   1     2832.49     2767.09    132.24 o 
   4   4   1     3142.52     2708.54    135.92 o 
   5   4   1      174.84      135.75     36.05 o 
   6   4   1      429.09      326.01     56.38 o 
  -8   5   1     1141.38     1224.84     72.63 o 
  -7   5   1       48.62       62.59     18.31 o 
  -6   5   1     1868.44     1998.02     90.39 o 
  -5   5   1     5000.59     5029.12    129.20 o 
  -4   5   1     2409.54     2507.20     74.76 o 
  -3   5   1      237.73      257.40     30.96 o 
  -2   5   1     2488.24     2339.36     98.40 o 
  -1   5   1     5285.54     5013.10    182.94 o 
   0   5   1     1035.94     1097.34     67.12 o 
   1   5   1      233.70      256.97     37.85 o 
   2   5   1     4262.56     4182.09    180.25 o 
   3   5   1     2319.66     1962.24    113.71 o 
   4   5   1      384.69      293.57     49.07 o 
   5   5   1      303.24      290.32     54.17 o 
  -8   6   1       16.45       16.34     14.54 o 
  -7   6   1      677.51      709.00     52.08 o 
  -6   6   1     1743.46     1671.03     83.22 o 
  -5   6   1     2340.36     2353.85     75.15 o 
  -4   6   1       61.08       62.16     12.55 o 
  -3   6   1     1401.06     1256.40     49.85 o 
  -2   6   1     2599.46     2178.64     72.70 o 
  -1   6   1      141.42      107.91     23.78 o 
   0   6   1     1913.75     2060.21    106.85 o 
   1   6   1     4819.47     5544.07    225.75 o 
   2   6   1     2440.70     2582.01    142.06 o 
   3   6   1        0.03        0.31     17.98 o 
   4   6   1      931.86      747.96     81.20 o 
  -7   7   1     1835.56     1909.90     96.12 o 
  -6   7   1      333.57      313.98     36.17 o 
  -5   7   1      714.06      721.03     53.50 o 
  -4   7   1     2226.24     2219.33     76.33 o 
  -3   7   1     2978.95     2827.28     90.95 o 
  -2   7   1      182.97      168.73     21.55 o 
  -1   7   1     1993.02     1931.41    103.72 o 
   0   7   1     3813.80     4061.16    181.81 o 
   1   7   1     2440.06     2847.11    153.68 o 
   2   7   1        1.45       -2.74     21.95 o 
   3   7   1      796.15      824.27     93.18 o 
  -6   8   1      274.78      301.25     37.81 o 
  -5   8   1     1702.70     1724.15     67.60 o 
  -4   8   1      750.43      727.75     41.61 o 
  -3   8   1       43.18       31.70     12.59 o 
  -2   8   1     1080.82      974.73     58.98 o 
  -1   8   1     1213.56     1168.57     82.83 o 
   0   8   1      738.32      789.38     75.37 o 
   1   8   1      119.21       76.48     34.61 o 
  -5   9   1      827.94      865.09     64.86 o 
  -4   9   1        0.05        7.16     11.55 o 
  -3   9   1      961.51      893.91     51.03 o 
  -2   9   1      681.43      699.57    108.22 o 
  -1   9   1      680.78      731.90    102.59 o 
   1 -10   2      426.55      411.03     64.95 o 
   2 -10   2     2492.49     2228.47    135.68 o 
   3 -10   2     1594.57     1246.81     92.43 o 
   4 -10   2        9.29       -4.96     16.41 o 
  -2  -9   2     1399.59     3604.91    291.36 o 
  -1  -9   2      118.31      150.43     52.39 o 
   0  -9   2     1562.79     2024.25    136.23 o 
   1  -9   2     1693.62     1844.87    116.67 o 
   2  -9   2      829.26      837.20     70.99 o 
   3  -9   2       38.94       40.00     21.44 o 
   4  -9   2     1433.08     1243.42     86.13 o 
   5  -9   2     2039.23     1892.81    110.63 o 
   6  -9   2      105.90       87.14     29.70 o 
  -1  -8   2     2104.28     2561.36    159.24 o 
   0  -8   2     2542.95     3076.52    160.75 o 
   1  -8   2     1424.15     1334.67     88.08 o 
   2  -8   2        8.23       20.77     15.50 o 
   3  -8   2     2110.76     1877.41    104.78 o 
   4  -8   2     2846.61     2840.97    138.16 o 
   5  -8   2      801.63      800.45     64.49 o 
   6  -8   2      808.87      829.02     65.96 o 
  -4  -7   2     1397.38     1960.96    160.03 o 
  -3  -7   2       66.97       22.21     30.51 o 
  -2  -7   2      817.89      913.72     81.29 o 
  -1  -7   2     5020.77     5332.66    210.50 o 
   0  -7   2      244.67      254.11     29.91 o 
   1  -7   2      990.86      912.59     64.88 o 
   2  -7   2     6439.27     6456.69    249.31 o 
   3  -7   2     2829.90     2725.63    127.76 o 
   4  -7   2       29.46       43.56     17.93 o 
   5  -7   2     1910.67     1999.39    105.24 o 
   6  -7   2     3906.14     4055.77    173.99 o 
   7  -7   2     1494.90     1485.12     88.97 o 
  -5  -6   2      684.66      952.01    115.58 o 
  -4  -6   2      392.15      451.87     71.69 o 
  -3  -6   2     2895.23     3602.56    180.03 o 
  -2  -6   2     9634.41    11349.45    394.09 o 
  -1  -6   2      130.16      127.33     25.82 o 
   0  -6   2     2876.95     2680.27     81.45 o 
   1  -6   2     6175.70     5684.16    142.08 o 
   2  -6   2     4280.39     4356.34    186.94 o 
   3  -6   2      108.65      129.02     13.54 o 
   4  -6   2     1315.58     1366.90     57.18 o 
   5  -6   2     3079.28     3446.52     95.37 o 
   6  -6   2      775.85      909.92     60.98 o 
   7  -6   2        4.89       -2.94     14.85 o 
  -6  -5   2      404.69      381.57     41.05 o 
  -5  -5   2      659.70      613.49     47.02 o 
  -4  -5   2     2774.12     2950.71    120.42 o 
  -3  -5   2     1735.30     1815.18     80.43 o 
  -2  -5   2      968.98     1130.74     71.91 o 
  -1  -5   2     1737.21     1880.90     85.84 o 
   0  -5   2     2629.06     2494.12    129.17 o 
   1  -5   2     4833.43     4662.99    211.92 o 
   2  -5   2      424.70      449.50     21.13 o 
   3  -5   2     3463.04     3738.48    235.15 o 
   4  -5   2     5322.77     5740.03    139.47 o 
   5  -5   2     2266.29     2399.83     69.73 o 
   6  -5   2      501.65      578.21     29.51 o 
   7  -5   2     2151.92     2379.20     76.71 o 
   8  -5   2     2030.75     2159.45    100.81 o 
  -7  -4   2      266.26      283.05     35.90 o 
  -6  -4   2      338.02      354.65     34.56 o 
  -5  -4   2     3387.76     3489.72    135.27 o 
  -4  -4   2     1239.98     1212.42     60.79 o 
  -3  -4   2      860.43      932.21     48.15 o 
  -2  -4   2     1487.02     1459.21     60.64 o 
  -1  -4   2     4292.53     4544.65    157.84 o 
   0  -4   2     6463.66     6584.09    153.86 o 
   1  -4   2     1347.31     1538.52     43.93 o 
   2  -4   2     7456.46     7502.45    170.45 o 
   3  -4   2     5113.67     5825.54    137.07 o 
   4  -4   2     2507.89     2674.35     71.45 o 
   5  -4   2     2217.34     2392.05     68.62 o 
   6  -4   2     3567.56     3900.99    105.51 o 
   7  -4   2     1696.34     1832.94     63.76 o 
   8  -4   2       30.41       45.65     18.27 o 
  -7  -3   2      210.94      196.64     28.30 o 
  -6  -3   2     2885.85     2677.91    110.53 o 
  -5  -3   2     3111.80     3139.57    119.19 o 
  -4  -3   2       94.98      116.00     12.58 o 
  -3  -3   2     3388.56     3467.77    119.65 o 
  -2  -3   2     6230.62     6264.82    195.77 o 
  -1  -3   2       95.97       89.59      9.05 o 
   0  -3   2      551.84      492.04     27.66 o 
   1  -3   2    11355.63    11877.10    257.96 o 
   2  -3   2     5041.79     5216.13    119.29 o 
   3  -3   2       10.46       11.65      4.15 o 
   4  -3   2     2370.67     2333.97     63.36 o 
   5  -3   2     3471.94     3754.05     97.98 o 
   6  -3   2     1658.83     1627.48     55.40 o 
   7  -3   2      322.19      333.15     25.07 o 
   8  -3   2     1613.17     1739.78     88.01 o 
  -8  -2   2      864.60      822.04     56.14 o 
  -7  -2   2     1789.11     1738.36     83.84 o 
  -6  -2   2      950.07      895.63     50.97 o 
  -5  -2   2        1.08        4.36      5.08 o 
  -4  -2   2     2899.34     2884.26     77.98 o 
  -3  -2   2     4313.84     4375.30    106.84 o 
  -2  -2   2        4.12       13.67      5.32 o 
  -1  -2   2     2305.89     2470.50     58.73 o 
   0  -2   2     7864.33     8254.32    268.40 o 
   1  -2   2     4058.35     4037.01    129.76 o 
   2  -2   2        2.72       35.10     24.61 o 
   3  -2   2     1637.71     1467.02     45.19 o 
   4  -2   2     6555.25     6974.40    163.13 o 
   5  -2   2     1855.40     1951.95     59.72 o 
   6  -2   2      266.20      265.00     20.02 o 
   7  -2   2     2867.02     2768.71     83.79 o 
   8  -2   2     1317.99     1302.49     73.52 o 
  -8  -1   2     1420.50     1309.40     73.28 o 
  -7  -1   2      373.89      437.60     36.00 o 
  -6  -1   2      598.88      541.41     36.63 o 
  -5  -1   2     5072.97     5076.37    146.86 o 
  -4  -1   2     2545.77     2352.31     64.37 o 
  -3  -1   2     6175.90     6174.23    194.12 o 
  -2  -1   2       15.69       44.83      5.39 o 
  -1  -1   2     5922.81     5505.59    101.49 o 
   0  -1   2     9826.90     9067.92    364.44 o 
   1  -1   2       99.00      113.52      6.93 o 
   2  -1   2     1923.97     1994.60    125.04 o 
   3  -1   2     5655.47     5490.40    130.17 o 
   5  -1   2     1399.46     1512.10     50.01 o 
   6  -1   2     1714.31     1612.24     54.35 o 
   7  -1   2     1090.06     1057.55     60.44 o 
  -8   0   2      542.55      608.65     46.20 o 
  -7   0   2      162.19      222.84     27.43 o 
  -6   0   2     3417.64     3521.51    129.95 o 
  -5   0   2     3389.43     3472.66     88.25 o 
  -4   0   2      260.05      295.71     11.04 o 
  -3   0   2      108.72       99.04     13.33 o 
  -2   0   2     6524.95     5627.27    309.93 o 
  -1   0   2      743.21      722.23     42.11 o 
   0   0   2     1597.86     1622.54     43.49 o 
   1   0   2    15274.25    13457.51    273.27 o 
   2   0   2     5878.47     6137.82    161.92 o 
   3   0   2      111.30      105.42     13.01 o 
   4   0   2     2111.03     1296.89     63.15 o 
   5   0   2     1773.72     1789.86     56.94 o 
   6   0   2     2273.55     2274.34     71.10 o 
   7   0   2        1.87        3.23      7.52 o 
  -8   1   2      715.97      651.61     48.54 o 
  -7   1   2     2903.69     2818.04    115.22 o 
  -6   1   2     6463.11     6681.94    159.84 o 
  -5   1   2      205.05      229.65     46.79 o 
  -4   1   2     3934.09     3773.44     74.63 o 
  -3   1   2     7835.99     7502.38    233.11 o 
  -2   1   2     2423.78     2857.25     70.64 o 
  -1   1   2      905.55      900.09     27.37 o 
   0   1   2     2045.92     1799.08     38.40 o 
   1   1   2     4154.53     4360.44    150.79 o 
   2   1   2      273.90      270.67     15.02 o 
   3   1   2     1236.41     1332.95     43.69 o 
   4   1   2     3432.02     3384.43     91.37 o 
   5   1   2     1007.41     1020.53     40.53 o 
   6   1   2      134.14      132.93     20.55 o 
   7   1   2     1559.07     1530.62     57.96 o 
  -9   2   2     1035.84     1018.09     68.01 o 
  -8   2   2     1410.59     1401.43     76.70 o 
  -7   2   2      967.69      989.87     56.99 o 
  -6   2   2      196.45      194.95     23.66 o 
  -5   2   2     1663.89     1711.01     51.92 o 
  -4   2   2     3608.18     3612.34     73.09 o 
  -3   2   2      703.15      728.05     21.32 o 
  -2   2   2     3580.14     3692.94    126.92 o 
   0   2   2     7129.37     7165.24    232.23 o 
   1   2   2      132.46      144.70     12.03 o 
   2   2   2      898.08      822.25     33.70 o 
   3   2   2     6327.32     6147.33    149.62 o 
   4   2   2     1351.02     1250.89     45.73 o 
   5   2   2      185.51      162.57     17.64 o 
   6   2   2     1371.69     1391.17     76.89 o 
  -9   3   2     1170.92     1302.95     78.98 o 
  -8   3   2      301.68      283.75     34.70 o 
  -7   3   2      242.05      216.90     28.11 o 
  -6   3   2     2991.35     3182.77    124.73 o 
  -5   3   2     3256.85     3416.53    127.33 o 
  -4   3   2     5884.30     5864.93    140.06 o 
  -3   3   2     6740.30     6838.41    161.19 o 
  -2   3   2     8345.80     8395.25    268.47 o 
  -1   3   2     7094.57     6453.83    215.67 o 
   0   3   2      589.81      591.64     40.89 o 
   1   3   2      949.97      831.64     53.47 o 
   2   3   2     2415.40     2524.78    115.63 o 
   3   3   2      803.96      760.19     58.43 o 
   4   3   2      873.85      802.93     62.76 o 
   5   3   2     1329.79     1256.02     54.98 o 
   6   3   2     1222.55     1121.31     54.72 o 
  -8   4   2      390.71      387.23     40.55 o 
  -7   4   2     4524.84     4594.93    175.34 o 
  -6   4   2     3070.53     3064.17    123.24 o 
  -5   4   2      155.79      155.44     22.50 o 
  -4   4   2     2680.07     2750.78     77.69 o 
  -3   4   2     2896.01     2983.43     83.26 o 
  -2   4   2     2392.91     2207.77     93.61 o 
  -1   4   2       10.80        8.42      9.07 o 
   0   4   2     4909.16     4590.88    174.42 o 
   1   4   2     2129.32     2197.02    108.17 o 
   2   4   2      260.70      254.03     38.17 o 
   3   4   2      655.57      627.21     57.37 o 
   4   4   2     1477.82     1301.92     88.92 o 
   5   4   2     1254.77     1202.48     90.89 o 
  -8   5   2     1629.17     1560.16     86.32 o 
  -7   5   2     1032.01      977.71     61.75 o 
  -6   5   2       84.40       72.44     18.84 o 
  -5   5   2     1539.03     1523.72     77.37 o 
  -4   5   2     3408.35     3574.80    135.10 o 
  -3   5   2      279.66      257.00     25.30 o 
  -2   5   2      109.58      109.11     21.95 o 
  -1   5   2     6576.98     6342.00    228.64 o 
   0   5   2     3767.88     3518.59    150.50 o 
   1   5   2     1030.37     1043.10     73.74 o 
   2   5   2      529.95      559.20     60.07 o 
   3   5   2     3255.00     3016.72    152.89 o 
   4   5   2      867.93      932.30     80.16 o 
  -8   6   2      920.20      847.91     62.71 o 
  -7   6   2        6.89        5.94     12.73 o 
  -6   6   2      985.64      949.24     60.69 o 
  -5   6   2     3356.78     3468.51    142.46 o 
  -4   6   2      964.01      975.62     43.94 o 
  -3   6   2      887.72      827.39     40.40 o 
  -2   6   2     4383.90     4279.70    169.90 o 
  -1   6   2     2480.41     2452.59    119.27 o 
   0   6   2      269.89      264.33     41.05 o 
   1   6   2      803.92      797.18     70.34 o 
   2   6   2     2853.00     2926.88    156.54 o 
   3   6   2      419.00      323.75     57.42 o 
  -7   7   2     1523.76     1553.44     87.24 o 
  -6   7   2     1470.57     1349.40     79.17 o 
  -5   7   2      104.36      112.74     25.22 o 
  -4   7   2     1621.74     1520.39     61.43 o 
  -3   7   2     4780.90     4283.54    126.56 o 
  -2   7   2     3089.78     3001.17    138.21 o 
  -1   7   2        0.04        0.96     12.08 o 
   0   7   2     1312.34     1432.90     98.69 o 
   1   7   2     1555.70     1836.06    121.12 o 
   2   7   2      811.16      690.06     81.63 o 
  -6   8   2        2.65       -0.22     13.89 o 
  -5   8   2      341.72      282.23     39.30 o 
  -4   8   2     1466.64     1381.01     72.57 o 
  -3   8   2      988.23      961.00     51.54 o 
  -2   8   2       31.46       49.93     23.05 o 
  -1   8   2     1436.68     1402.12     97.13 o 
   0   8   2     1391.82     1638.49    115.82 o 
  -3   9   2       63.02       59.96     19.24 o 
   0 -10   3     1533.41     1631.92    125.88 o 
   1 -10   3       15.80       -5.27     18.00 o 
   2 -10   3      760.30      762.45     71.40 o 
   3 -10   3     1480.45     1217.45     90.17 o 
   4 -10   3      576.66      639.62     63.07 o 
  -2  -9   3     1181.99     2184.36    181.76 o 
  -1  -9   3     1511.40     1834.86    137.51 o 
   0  -9   3        1.01        8.93     19.35 o 
   1  -9   3     1398.62     1418.49     97.66 o 
   2  -9   3     1345.17     1401.91     93.13 o 
   3  -9   3      200.60      185.49     36.96 o 
   4  -9   3      326.92      267.75     42.09 o 
   5  -9   3     1898.62     1778.19    109.33 o 
  -2  -8   3      852.90     1374.30    119.10 o 
  -1  -8   3       30.76       74.46     29.53 o 
   0  -8   3     2838.51     2883.90    147.47 o 
   1  -8   3     3817.58     3583.14    166.39 o 
   2  -8   3      962.05      999.35     71.38 o 
   3  -8   3      738.05      632.98     55.47 o 
   4  -8   3     2706.47     2720.55    134.26 o 
   5  -8   3     1273.56     1216.27     82.59 o 
   6  -8   3      337.41      307.60     44.21 o 
  -2  -7   3      553.45      783.51     75.23 o 
  -1  -7   3     1678.43     1938.24    111.85 o 
   0  -7   3     2495.84     2392.33    120.59 o 
   1  -7   3     1033.13      971.07     66.47 o 
   2  -7   3     1278.30     1238.92     75.71 o 
   3  -7   3     5301.45     5327.39    212.30 o 
   4  -7   3     1543.38     1591.54     90.99 o 
   5  -7   3       24.79       48.01     19.06 o 
   6  -7   3     1785.78     1835.27    100.81 o 
   7  -7   3     1608.19     1641.43     97.44 o 
  -5  -6   3     2797.51     2800.59    124.56 o 
  -4  -6   3      285.56      265.05     31.60 o 
  -3  -6   3     1223.87     1430.09    108.41 o 
  -2  -6   3     6790.29     8157.49    296.19 o 
  -1  -6   3     4126.22     4333.60    224.48 o 
   0  -6   3       35.49       29.84     13.67 o 
   1  -6   3     1618.09     1604.49     84.47 o 
   2  -6   3     6167.18     6810.25    251.86 o 
   3  -6   3     3135.99     3003.92    131.47 o 
   4  -6   3        9.13        8.95     10.13 o 
   5  -6   3     1873.36     2005.43    101.02 o 
   6  -6   3     1185.70     1374.57     81.87 o 
   7  -6   3       52.85       29.94     22.07 o 
  -6  -5   3     2036.71     2149.37    102.69 o 
  -5  -5   3      299.52      298.36     32.90 o 
  -4  -5   3       93.00      133.44     21.90 o 
  -3  -5   3     6440.13     6817.88    225.63 o 
  -2  -5   3     3067.15     3726.68    153.80 o 
  -1  -5   3      108.96      130.18     14.84 o 
   0  -5   3     4770.59     4673.83    114.88 o 
   1  -5   3     3212.05     3218.30    190.73 o 
   2  -5   3     1153.66     1179.12     35.82 o 
   3  -5   3       37.75       55.72     25.95 o 
   4  -5   3     4417.55     4796.05    118.96 o 
   5  -5   3     3933.07     4304.06    171.50 o 
   6  -5   3      161.10      247.27     34.97 o 
   7  -5   3      769.84      788.32     61.97 o 
  -7  -4   3     1547.05     1540.26     82.45 o 
  -6  -4   3       86.65       64.45     17.98 o 
  -5  -4   3      786.27      764.69     46.90 o 
  -4  -4   3     4192.96     4268.46    150.43 o 
  -3  -4   3      968.86     1067.62     50.63 o 
  -2  -4   3       44.89       63.48     10.71 o 
  -1  -4   3     7176.49     7614.16    447.40 o 
   0  -4   3    15234.07    15167.85    370.76 o 
   1  -4   3     3468.60     3580.61    136.67 o 
   2  -4   3     3057.75     3206.06     78.20 o 
   3  -4   3     5236.21     5656.33    132.62 o 
   4  -4   3     5719.73     6132.85    146.39 o 
   5  -4   3      361.83      378.58     39.14 o 
   6  -4   3     1097.44     1141.35     44.99 o 
   7  -4   3     2960.17     2996.56    126.89 o 
  -7  -3   3        0.22       12.35     10.32 o 
  -6  -3   3     1389.92     1361.33     68.06 o 
  -5  -3   3     3896.69     3772.50    102.56 o 
  -4  -3   3     1737.86     1781.70     55.68 o 
  -3  -3   3     1358.84     1480.48     59.32 o 
  -2  -3   3     7312.53     7513.96    170.07 o 
  -1  -3   3    17838.74    18358.05    394.24 o 
   0  -3   3     1557.15     1625.01     68.56 o 
   1  -3   3     3009.63     3061.14    115.30 o 
   2  -3   3     9682.91    10276.45    226.18 o 
   3  -3   3     7329.36     8072.36    183.52 o 
   4  -3   3        0.42        6.26      5.02 o 
   5  -3   3     1290.14     1428.22     51.48 o 
   6  -3   3     2969.19     2898.63     85.78 o 
   7  -3   3      498.59      523.14     41.80 o 
  -8  -2   3        0.07        4.60     10.52 o 
  -7  -2   3     1674.46     1593.44     78.24 o 
  -6  -2   3     2673.54     2464.81    100.21 o 
  -5  -2   3     1731.59     1757.60     56.07 o 
  -4  -2   3     1192.32     1142.31     39.73 o 
  -3  -2   3     5717.96     5693.97    136.14 o 
  -2  -2   3     6955.03     6964.90    130.95 o 
  -1  -2   3     1074.88     1111.11     29.01 o 
   0  -2   3      710.99      787.17     36.48 o 
   1  -2   3    10255.35     8897.07    194.54 o 
   2  -2   3     8226.84     8465.75    188.84 o 
   3  -2   3        0.86        4.30      4.50 o 
   4  -2   3     4021.78     4147.35    106.17 o 
   5  -2   3     3316.78     3489.85     95.79 o 
   6  -2   3     1122.21     1084.61     43.97 o 
   7  -2   3      182.88      219.16     21.49 o 
  -8  -1   3     1981.32     1885.18     92.10 o 
  -7  -1   3     1775.36     1668.26     79.34 o 
  -6  -1   3      905.19      888.93     35.21 o 
  -5  -1   3      848.46      832.60     58.60 o 
  -4  -1   3     3940.10     3843.86     98.22 o 
  -3  -1   3     8324.13     7914.98    147.77 o 
  -2  -1   3      903.99      930.67     22.51 o 
  -1  -1   3     7300.26     6638.50    123.14 o 
   0  -1   3     9558.18     8621.66    159.54 o 
   1  -1   3     3068.28     3158.00     64.71 o 
   2  -1   3       58.49       99.50     21.65 o 
   3  -1   3     2509.59     2512.38     69.65 o 
   4  -1   3     4824.98     4894.48    123.95 o 
   5  -1   3     1710.41     1816.73     59.41 o 
   6  -1   3     1977.56     1979.27     90.05 o 
   7  -1   3     2290.26     2169.08     73.25 o 
  -8   0   3     2123.43     2195.02    101.75 o 
  -7   0   3     1457.66     1462.00     72.10 o 
  -6   0   3      458.82      449.73     22.78 o 
  -5   0   3     1647.14     1606.30     49.86 o 
  -4   0   3     1151.92     1270.41     77.00 o 
  -3   0   3      371.46      337.02     17.02 o 
  -2   0   3     7428.94     6951.43    342.00 o 
  -1   0   3     9713.73     8901.56    164.23 o 
   0   0   3     1457.34     1399.45     33.27 o 
   1   0   3     7437.81     7420.07    182.79 o 
   2   0   3     6911.84     6812.86    159.01 o 
   3   0   3     4942.42     5321.75    159.31 o 
   4   0   3      595.14      642.55     29.46 o 
   5   0   3     1572.67     1562.53     54.56 o 
   6   0   3     2415.28     2388.99     76.56 o 
   7   0   3     1568.41     1466.40     57.56 o 
  -9   1   3     1544.35     1605.76     88.63 o 
  -8   1   3       21.18       49.04     16.17 o 
  -7   1   3     1121.64     1137.75     62.02 o 
  -6   1   3     3216.13     3327.31     89.52 o 
  -5   1   3      905.37      939.26     34.77 o 
  -4   1   3      117.93      113.50     12.31 o 
  -3   1   3     6668.82     6927.03    161.45 o 
  -2   1   3     7445.77     7494.08    198.83 o 
  -1   1   3     4731.33     4240.53     82.88 o 
   0   1   3      554.79      521.33     16.74 o 
   1   1   3     8225.43     8983.33    300.81 o 
   2   1   3     2079.20     2011.60     63.29 o 
   3   1   3        5.65        7.19      5.29 o 
   4   1   3      449.77      458.13     25.67 o 
   5   1   3     1646.91     1630.58     58.00 o 
   6   1   3     1307.28     1209.16     52.22 o 
  -9   2   3        0.71       -2.14     10.81 o 
  -8   2   3      677.93      789.28     54.48 o 
  -7   2   3     2691.38     2747.04    135.74 o 
  -6   2   3      647.19      639.12     29.59 o 
  -5   2   3       41.04       51.73      9.61 o 
  -4   2   3     5058.27     4937.64    122.66 o 
  -3   2   3     1326.45     1315.79     33.32 o 
  -2   2   3      427.16      412.52     19.73 o 
  -1   2   3       18.72       11.12      7.46 o 
   1   2   3     2938.15     2873.41     81.04 o 
   2   2   3       29.33       13.71      6.87 o 
   3   2   3     3457.05     3546.60    103.39 o 
   4   2   3     3625.66     3547.87    106.33 o 
   5   2   3      468.24      495.98     25.90 o 
   6   2   3       78.30       65.89     13.68 o 
  -9   3   3      734.34      735.72     57.03 o 
  -8   3   3     2502.08     2512.51    114.26 o 
  -7   3   3      596.27      517.18     42.38 o 
  -6   3   3      433.77      421.02     34.82 o 
  -5   3   3     2759.91     2726.06    109.50 o 
  -4   3   3     2538.91     2691.56     73.79 o 
  -3   3   3     1049.72     1138.85     59.03 o 
  -2   3   3     1126.35      931.44     51.91 o 
  -1   3   3     4175.08     3882.38    146.56 o 
   0   3   3     1083.49     1014.05     60.38 o 
   1   3   3      126.80       87.98     21.30 o 
   2   3   3     2450.52     2502.62    119.36 o 
   3   3   3     3017.90     2672.93    129.98 o 
   4   3   3       11.83       25.51     18.12 o 
   5   3   3      682.49      540.55     60.76 o 
  -8   4   3      403.63      377.41     41.20 o 
  -7   4   3      477.59      404.97     37.76 o 
  -6   4   3     2433.07     2337.56    103.14 o 
  -5   4   3     3258.74     3461.39    136.95 o 
  -4   4   3       31.78       43.19     10.03 o 
  -3   4   3     1876.98     1730.85     82.30 o 
  -2   4   3     3235.13     3232.03    129.95 o 
  -1   4   3      199.23      135.58     24.69 o 
   0   4   3      554.25      507.51     44.91 o 
   1   4   3     1508.24     1374.30     83.77 o 
   2   4   3     1758.00     1601.74     96.45 o 
   3   4   3        5.32        2.45     12.63 o 
   4   4   3      367.50      278.00     45.96 o 
  -8   5   3      330.49      285.12     38.29 o 
  -7   5   3     1245.64     1252.08     73.90 o 
  -6   5   3     1044.37      893.70     58.36 o 
  -5   5   3      733.63      756.53     52.58 o 
  -4   5   3     2067.50     2107.26     69.71 o 
  -3   5   3     2481.32     2239.47    103.50 o 
  -2   5   3      369.11      393.13     38.14 o 
  -1   5   3      120.55      134.52     28.18 o 
   0   5   3     3153.62     2805.19    133.51 o 
   1   5   3     1980.32     1754.97    104.73 o 
   2   5   3       10.30       39.03     21.71 o 
   3   5   3      669.00      557.88     65.91 o 
   4   5   3     1468.96     1271.50     97.97 o 
  -8   6   3     1241.53     1386.84     83.65 o 
  -7   6   3      449.28      403.02     43.32 o 
  -6   6   3      102.23      105.50     25.22 o 
  -5   6   3     2014.44     1934.37     98.06 o 
  -4   6   3     3878.13     3860.76    148.89 o 
  -3   6   3     1096.34      986.57     65.53 o 
  -2   6   3      290.52      261.44     37.49 o 
  -1   6   3     1588.96     1699.59     98.86 o 
   0   6   3      888.27      893.05     72.87 o 
   1   6   3       13.68        5.92     18.07 o 
   2   6   3     1445.10     1478.36    106.73 o 
  -7   7   3      312.71      266.78     38.17 o 
  -6   7   3     1733.52     1641.23     93.28 o 
  -5   7   3     1713.80     1723.13     95.73 o 
  -4   7   3       78.43       85.02     24.64 o 
  -3   7   3     1594.77     1577.09     66.62 o 
  -2   7   3     1633.96     1561.43     95.80 o 
  -1   7   3      689.47      714.32     65.77 o 
   0   7   3       46.93       55.45     28.73 o 
   1   7   3     1208.47     1239.42    100.35 o 
  -5   8   3        8.40       15.26     16.80 o 
  -4   8   3      736.99      684.12     61.34 o 
  -3   8   3     1121.20     1110.74     59.22 o 
  -2   8   3      530.20      538.21     61.05 o 
  -1   8   3      174.31      219.33     43.97 o 
   0 -10   4     1701.60     1809.11    127.86 o 
   1 -10   4      799.70      812.75     76.62 o 
   2 -10   4        5.25       -2.14     15.91 o 
   3 -10   4     1528.40     1377.00     96.38 o 
  -2  -9   4      568.33      970.33    108.85 o 
  -1  -9   4     2138.07     2588.75    155.70 o 
   0  -9   4      461.05      495.59     61.05 o 
   1  -9   4      281.49      289.14     45.94 o 
   2  -9   4      838.08      760.41     65.14 o 
   3  -9   4     1619.03     1575.97     98.64 o 
   4  -9   4      167.59      140.49     34.46 o 
   5  -9   4       43.60       30.73     21.03 o 
  -4  -8   4       16.38       42.50     52.58 o 
  -3  -8   4      823.78     1227.60    116.21 o 
  -2  -8   4     1801.92     2210.35    140.42 o 
  -1  -8   4      966.97      996.46     78.91 o 
   0  -8   4      546.34      498.31     54.84 o 
   1  -8   4     2929.49     2926.11    141.94 o 
   2  -8   4     3032.18     2799.80    136.86 o 
   3  -8   4      358.59      302.86     40.60 o 
   4  -8   4      236.81      249.43     39.68 o 
   5  -8   4     2672.40     2690.59    136.52 o 
   6  -8   4     1292.53     1266.97     86.08 o 
  -4  -7   4      964.06     1768.54    139.75 o 
  -3  -7   4     3106.56     4581.91    221.52 o 
  -2  -7   4     1885.99     2239.20    125.69 o 
  -1  -7   4       88.49      105.86     27.22 o 
   0  -7   4     2855.73     2768.99    131.47 o 
   1  -7   4     2812.81     2737.88    128.17 o 
   2  -7   4        7.14        0.53     10.18 o 
   3  -7   4     2599.35     2655.53    127.40 o 
   4  -7   4      560.82      584.80     50.97 o 
   5  -7   4      337.27      337.63     42.98 o 
   6  -7   4      343.64      415.89     49.14 o 
  -3  -6   4        6.11       30.27     19.40 o 
  -2  -6   4     1228.63     1296.14     79.46 o 
  -1  -6   4     3910.58     4033.80    166.07 o 
   0  -6   4     2043.07     2096.74    100.95 o 
   1  -6   4       19.27       16.39     10.83 o 
   2  -6   4     2596.00     2555.92    116.02 o 
   3  -6   4     2598.63     2651.70    122.08 o 
   4  -6   4      709.90      742.14     54.56 o 
   5  -6   4      543.78      588.75     49.29 o 
   6  -6   4     1409.54     1348.48     83.39 o 
   7  -6   4     1595.26     1764.21    105.04 o 
  -6  -5   4     2408.35     2564.18    114.43 o 
  -5  -5   4     1730.02     1724.20     62.27 o 
  -4  -5   4       64.27       68.66     16.46 o 
  -3  -5   4      898.54     1017.72     64.01 o 
  -2  -5   4     2639.01     2815.99     83.95 o 
  -1  -5   4     2960.50     2849.01    120.13 o 
   0  -5   4       14.27       14.46      9.79 o 
   1  -5   4     1516.34     1628.00     79.10 o 
   2  -5   4     3816.75     4158.89    163.40 o 
   3  -5   4      665.75      771.45     50.90 o 
   4  -5   4     1195.07     1258.50     70.78 o 
   5  -5   4     4794.63     5090.91    200.29 o 
   6  -5   4     1311.17     1417.72     85.07 o 
   7  -5   4       54.56       56.84     25.46 o 
  -7  -4   4     1508.60     1490.78     79.27 o 
  -6  -4   4      669.77      700.08     47.14 o 
  -5  -4   4      200.40      198.18     18.89 o 
  -4  -4   4     4909.69     5076.18    159.52 o 
  -3  -4   4     4436.94     4511.42    112.48 o 
  -2  -4   4     3584.53     3926.91    114.13 o 
  -1  -4   4     1409.69     1517.88     41.21 o 
   0  -4   4     6606.94     6538.99    228.14 o 
   1  -4   4     6891.61     7446.89    258.48 o 
   2  -4   4      876.39      949.46     28.91 o 
   3  -4   4     1691.76     1796.63    108.86 o 
   4  -4   4     3315.79     3300.91     87.32 o 
   5  -4   4     1740.67     1905.18     96.93 o 
   6  -4   4        2.60       16.03     16.92 o 
   7  -4   4     1362.02     1445.75     91.25 o 
  -7  -3   4      501.30      488.66     39.64 o 
  -6  -3   4       31.33       60.96     15.93 o 
  -5  -3   4     7044.27     7388.50    181.56 o 
  -4  -3   4     6826.28     6826.12    165.70 o 
  -3  -3   4     1096.94     1119.62     30.90 o 
  -2  -3   4     1954.55     2086.86     54.01 o 
  -1  -3   4     8661.63     8526.51    187.27 o 
   0  -3   4     6454.35     6680.35    226.98 o 
   1  -3   4      931.01      974.27     48.97 o 
   2  -3   4     3952.25     3724.55     89.67 o 
   3  -3   4     1763.37     1768.18     51.58 o 
   4  -3   4      961.02      971.03     36.72 o 
   5  -3   4       21.57       18.41      8.10 o 
   6  -3   4     1554.91     1304.53     51.15 o 
   7  -3   4     1792.73     1796.81     66.33 o 
  -8  -2   4      598.20      591.45     46.37 o 
  -7  -2   4      448.68      450.67     36.99 o 
  -6  -2   4     2421.97     2336.40     84.72 o 
  -5  -2   4     3876.40     3984.22    106.96 o 
  -4  -2   4      222.84      208.17     15.37 o 
  -3  -2   4      259.14      235.86     10.93 o 
  -2  -2   4    10786.58     9444.77    555.58 o 
  -1  -2   4     1845.38     1709.50     61.83 o 
   0  -2   4       44.05       42.62      4.99 o 
   1  -2   4     1839.36     1703.27     39.37 o 
   2  -2   4     8588.50     8542.43    187.86 o 
   3  -2   4     1057.09     1066.30     37.56 o 
   4  -2   4      430.33      463.20     24.98 o 
   5  -2   4     4956.07     5120.73    134.20 o 
   6  -2   4     1603.68     1604.21     58.96 o 
   7  -2   4      367.41      360.83     28.32 o 
  -8  -1   4      384.41      346.32     36.60 o 
  -7  -1   4     1550.66     1554.70     76.00 o 
  -6  -1   4     2147.12     2213.43     84.25 o 
  -5  -1   4       47.13      190.91     27.60 o 
  -4  -1   4     2036.87     2056.16     61.28 o 
  -3  -1   4    13819.47    12483.79    339.07 o 
  -2  -1   4     5239.24     5114.94    115.29 o 
  -1  -1   4       51.42       56.52      6.09 o 
   0  -1   4     4088.54     4119.17    127.26 o 
   1  -1   4    18665.27    18588.08    337.34 o 
   2  -1   4     1860.59     1916.23     46.06 o 
   3  -1   4      370.63      363.06     20.82 o 
   4  -1   4     6415.92     6570.54    162.39 o 
   5  -1   4     1487.48     1560.68     55.98 o 
   6  -1   4       98.91       91.63     15.88 o 
  -8   0   4     1499.88     1455.04     77.03 o 
  -7   0   4     2383.45     2420.79    102.49 o 
  -6   0   4      202.04      198.97     17.28 o 
  -5   0   4     3945.09     3909.23    105.42 o 
  -4   0   4     6028.27     5850.31    143.13 o 
  -3   0   4     2664.63     2606.09     90.22 o 
  -2   0   4     1470.43     1553.82     36.37 o 
  -1   0   4     9182.46     8547.29    201.32 o 
   0   0   4     8126.39     7889.61    150.48 o 
   1   0   4       73.50       66.63      8.35 o 
   2   0   4     1952.26     2013.96     64.13 o 
   3   0   4     3557.08     3671.16    103.96 o 
   4   0   4     6268.38     6600.88    164.45 o 
   5   0   4        8.63       13.92      7.97 o 
   6   0   4      899.97      849.40     41.68 o 
  -8   1   4      725.38      699.18     50.32 o 
  -7   1   4      122.09      128.06     15.57 o 
  -6   1   4     3441.44     3401.20     94.32 o 
  -5   1   4     6408.79     6602.33    161.00 o 
  -4   1   4     1427.45     1422.70     62.75 o 
  -3   1   4     2040.59     2066.64     60.67 o 
  -2   1   4     8375.03     8433.28    222.04 o 
  -1   1   4     5644.97     5345.79    153.03 o 
   0   1   4     1630.94     1711.96     41.93 o 
   1   1   4     1088.47     1053.25     41.08 o 
   2   1   4     2876.78     2780.99     94.47 o 
   3   1   4     5481.03     5497.45    147.36 o 
   4   1   4       67.48       58.14     13.58 o 
   5   1   4      729.85      737.97     41.24 o 
   6   1   4     1892.20     1754.12     72.22 o 
  -9   2   4      745.96      730.33     55.95 o 
  -8   2   4      384.97      357.10     38.26 o 
  -7   2   4      812.97      834.19     37.39 o 
  -6   2   4     2455.09     2419.82     73.55 o 
  -5   2   4     1415.46     1426.98     61.16 o 
  -4   2   4        6.95       25.33     12.81 o 
  -3   2   4     5473.62     5473.28    138.54 o 
  -2   2   4     3595.56     3455.90     92.00 o 
  -1   2   4        7.77       10.95      7.81 o 
   0   2   4     3541.63     3498.99     95.07 o 
   1   2   4     6293.83     6340.41    160.75 o 
   2   2   4     1284.54     1230.19     50.16 o 
   3   2   4      164.77      151.92     20.22 o 
   4   2   4     2103.14     2063.61     76.24 o 
   5   2   4     2138.25     1943.82     93.54 o 
  -8   3   4     1337.52     1435.55     80.69 o 
  -7   3   4     1837.35     1860.68     90.92 o 
  -6   3   4      523.46      569.21     42.55 o 
  -5   3   4      917.33     1024.66     59.20 o 
  -4   3   4     2670.36     2829.40    116.28 o 
  -3   3   4     3638.12     3365.37    132.26 o 
  -2   3   4      116.63      107.55     20.82 o 
  -1   3   4     4676.22     4524.54    171.25 o 
   0   3   4     5603.38     5493.90    204.65 o 
   1   3   4      409.38      355.73     41.73 o 
   2   3   4      139.95      176.64     34.92 o 
   3   3   4     2948.96     2832.28    140.25 o 
   4   3   4     1820.69     1650.81    104.44 o 
  -8   4   4     1265.35     1266.08     76.74 o 
  -7   4   4       93.35      112.24     23.27 o 
  -6   4   4     3235.12     2949.34    125.64 o 
  -5   4   4     1056.36     1102.42     65.12 o 
  -4   4   4     1407.52     1349.13     73.64 o 
  -3   4   4       47.96       56.75     17.16 o 
  -2   4   4     1875.11     1708.95     87.24 o 
  -1   4   4     3699.52     3335.63    142.78 o 
   0   4   4      694.33      751.31     58.24 o 
   1   4   4      748.59      773.40     63.41 o 
   2   4   4     2294.16     2346.75    128.29 o 
   3   4   4     1817.58     1683.35    107.86 o 
   4   4   4       85.26       27.34     19.69 o 
  -8   5   4        6.89       10.16     13.79 o 
  -7   5   4      574.50      593.68     49.55 o 
  -6   5   4     1809.31     1773.16     93.06 o 
  -5   5   4      737.28      710.50     53.59 o 
  -4   5   4       86.28       69.72     20.21 o 
  -3   5   4     1907.69     1615.03     87.04 o 
  -2   5   4     1079.39      998.67     67.31 o 
  -1   5   4      420.26      310.29     41.51 o 
   0   5   4      922.00      874.88     69.67 o 
   1   5   4     2715.56     2587.06    139.22 o 
   2   5   4     1175.90     1187.99     91.40 o 
   3   5   4        0.89        6.86     21.27 o 
  -7   6   4     2897.86     2580.49    124.18 o 
  -6   6   4      498.62      565.82     50.85 o 
  -5   6   4        7.21        9.19     12.30 o 
  -4   6   4     2401.43     2377.33    117.27 o 
  -3   6   4     1022.22     1032.41     71.06 o 
  -2   6   4      215.67      172.52     33.45 o 
  -1   6   4      586.75      637.19     59.73 o 
   0   6   4     1733.35     1763.32    111.73 o 
   1   6   4      245.25      243.54     49.77 o 
   2   6   4       11.62        2.67     21.97 o 
  -6   7   4      156.76      163.69     34.05 o 
  -5   7   4      764.12      791.31     64.40 o 
  -4   7   4      558.31      528.30     55.42 o 
  -3   7   4       45.01       26.66     19.13 o 
  -2   7   4     1237.58     1245.53     87.69 o 
  -1   7   4     1504.70     1729.70    111.90 o 
   0   7   4      197.30      212.73     46.59 o 
   0 -10   5     1744.56     1677.52    117.05 o 
   1 -10   5     2065.31     2183.20    130.84 o 
   2 -10   5     1074.27      886.05     75.88 o 
   3 -10   5      222.07      168.91     38.07 o 
  -2  -9   5       30.47       10.88     22.62 o 
  -1  -9   5     1463.66     1700.70    114.45 o 
   0  -9   5     2410.97     2050.12    120.78 o 
   1  -9   5     1113.41     1006.04     76.67 o 
   2  -9   5      190.45      173.39     35.98 o 
   3  -9   5     2148.30     2131.87    120.66 o 
   4  -9   5     2170.32     2013.25    118.54 o 
   5  -9   5       84.58      127.21     33.79 o 
  -3  -8   5      141.33      168.67     44.52 o 
  -2  -8   5     1511.21     1694.35    108.80 o 
  -1  -8   5     2073.07     2297.13    125.09 o 
   0  -8   5      622.45      629.06     55.98 o 
   1  -8   5      559.76      622.63     54.70 o 
   2  -8   5     3640.88     3510.32    159.48 o 
   3  -8   5     1762.07     1779.39    103.36 o 
   4  -8   5      457.23      427.54     50.15 o 
   5  -8   5     1467.23     1477.78     95.01 o 
  -3  -7   5     3252.96     3816.25    178.42 o 
  -2  -7   5     2740.37     2894.13    139.70 o 
  -1  -7   5      545.20      608.77     51.38 o 
   0  -7   5      373.61      404.82     40.12 o 
   1  -7   5     2103.53     2138.59    107.23 o 
   2  -7   5     1096.36     1039.95     68.95 o 
   3  -7   5       12.63       14.08     13.64 o 
   4  -7   5     3581.09     3538.01    159.74 o 
   5  -7   5     2370.54     2390.79    123.31 o 
   6  -7   5      510.45      561.92     55.76 o 
  -5  -6   5       10.86       10.88     16.12 o 
  -3  -6   5     2690.51     2950.08    135.29 o 
  -2  -6   5        0.49        4.86      9.65 o 
  -1  -6   5     2909.52     3104.24    133.49 o 
   0  -6   5     3685.86     3669.24    151.42 o 
   1  -6   5      527.31      486.35     40.79 o 
   2  -6   5      489.10      565.19     46.13 o 
   3  -6   5     3641.15     3631.75    154.83 o 
   4  -6   5     3605.91     3697.85    158.93 o 
   5  -6   5      933.27      959.11     67.36 o 
   6  -6   5        5.94       -7.29     16.00 o 
  -5  -5   5     2467.86     2406.04    122.15 o 
  -4  -5   5     1960.16     1988.90    103.55 o 
  -3  -5   5      141.12      153.85     24.09 o 
  -2  -5   5      783.06      863.02     52.39 o 
  -1  -5   5     5921.15     5774.18    210.35 o 
   0  -5   5      781.93      742.94     46.93 o 
   1  -5   5      403.35      393.58     34.27 o 
   2  -5   5     1584.03     1628.53     81.72 o 
   3  -5   5     3369.61     3396.56    141.60 o 
   4  -5   5      367.36      351.59     35.47 o 
   5  -5   5      394.99      443.04     43.99 o 
   6  -5   5     3115.77     3293.97    156.37 o 
  -7  -4   5      780.13      822.16     54.87 o 
  -6  -4   5     3465.93     3345.16    100.32 o 
  -5  -4   5      723.04      735.21     35.34 o 
  -4  -4   5        1.08        2.90      5.85 o 
  -3  -4   5      643.48      669.56     23.49 o 
  -2  -4   5     4083.75     4115.67    151.44 o 
  -1  -4   5     2866.35     2951.91    114.91 o 
   0  -4   5      633.16      656.81     40.96 o 
   1  -4   5     4829.71     5142.50    187.32 o 
   2  -4   5     3552.01     3514.21    138.78 o 
   3  -4   5       12.74       10.85     10.35 o 
   4  -4   5     1172.70     1196.46     70.70 o 
   5  -4   5     2546.65     2483.46    121.84 o 
   6  -4   5      455.41      409.88     50.39 o 
  -7  -3   5     1851.94     1801.96     86.25 o 
  -6  -3   5     1349.45     1313.28     51.23 o 
  -5  -3   5      110.72      148.93     16.37 o 
  -4  -3   5     4227.25     4250.25    111.81 o 
  -3  -3   5     4060.39     4054.45     84.52 o 
  -2  -3   5      354.12      327.74     13.02 o 
  -1  -3   5     1215.48     1185.67     54.60 o 
   0  -3   5     2279.89     2138.95     86.15 o 
   1  -3   5     3464.91     3243.94    162.93 o 
   2  -3   5      501.31      509.93     23.71 o 
   3  -3   5     2373.47     2340.75     66.39 o 
   4  -3   5     1907.56     2225.37    172.71 o 
   5  -3   5      772.59      788.15     60.33 o 
   6  -3   5      250.87      227.29     38.67 o 
  -8  -2   5     1532.44     1582.85     82.49 o 
  -7  -2   5     1031.26     1066.71     60.36 o 
  -6  -2   5      682.14      690.15     33.52 o 
  -5  -2   5     2902.95     2909.92     97.07 o 
  -4  -2   5     3884.44     4027.60    106.85 o 
  -3  -2   5        6.58        3.91      3.19 o 
  -2  -2   5     1282.06     1141.77     28.94 o 
  -1  -2   5     1639.30     1513.35     36.15 o 
   0  -2   5     1120.69     1051.86     28.79 o 
   1  -2   5      456.64      509.17     19.21 o 
   2  -2   5     2711.93     2528.59     75.66 o 
   3  -2   5     3000.34     3181.95    136.47 o 
   4  -2   5      769.87      793.67     35.53 o 
   5  -2   5      614.06      610.89     32.82 o 
   6  -2   5     1498.44     1502.07     58.83 o 
  -8  -1   5      117.54       92.41     21.54 o 
  -7  -1   5     1430.24     1441.89     79.17 o 
  -6  -1   5     1936.54     1940.06     63.51 o 
  -5  -1   5     1324.17     1309.76     47.50 o 
  -4  -1   5       15.58       29.58     16.27 o 
  -3  -1   5     2758.18     2351.79     67.51 o 
  -2  -1   5    12448.96    11201.60    208.74 o 
  -1  -1   5     2270.99     2236.06     52.15 o 
   0  -1   5      434.88      438.53     18.49 o 
   1  -1   5     5366.13     5379.44    109.81 o 
   2  -1   5     4129.28     4343.97    116.48 o 
   3  -1   5     1477.56     1565.37     68.19 o 
   4  -1   5      844.06      900.07     43.41 o 
   5  -1   5     1473.12     1653.77    107.10 o 
   6  -1   5      608.65      618.51     81.83 o 
  -8   0   5      924.10      887.06     57.44 o 
  -7   0   5     3870.00     3752.32    161.43 o 
  -6   0   5     2449.31     2394.74     73.76 o 
  -5   0   5        4.56       17.05      9.46 o 
  -4   0   5     4050.74     4013.13    106.25 o 
  -3   0   5     4103.33     3957.32    198.09 o 
  -2   0   5     2146.27     2216.51     51.20 o 
  -1   0   5      110.57       95.75      9.45 o 
   0   0   5     7720.91     8187.19    158.55 o 
   1   0   5     2576.79     2634.73     61.04 o 
   2   0   5        3.08       -0.52     11.23 o 
   3   0   5     2556.17     2455.36     80.61 o 
   4   0   5     1069.70     1150.76     51.70 o 
   5   0   5      346.39      279.49     28.28 o 
  -8   1   5     2053.28     2035.68     97.25 o 
  -7   1   5      845.90      874.28     39.60 o 
  -6   1   5      295.68      264.15     44.08 o 
  -5   1   5     6688.97     6659.42    165.60 o 
  -4   1   5     2353.99     2425.12     87.09 o 
  -3   1   5      194.27      189.19     17.11 o 
  -2   1   5     1445.82     1401.94     36.41 o 
  -1   1   5     5238.39     5225.67    195.40 o 
   0   1   5     4697.67     4638.34     97.46 o 
   1   1   5      137.34      149.14     17.80 o 
   2   1   5     1283.08     1205.97     50.57 o 
   3   1   5     2378.78     2479.06     84.42 o 
   4   1   5      649.37      630.17     38.36 o 
   5   1   5       71.05       67.01     17.65 o 
  -8   2   5      327.16      306.93     25.81 o 
  -7   2   5      109.44      115.63     20.47 o 
  -6   2   5     2356.22     2434.85     77.05 o 
  -5   2   5     2876.37     2892.33     86.33 o 
  -4   2   5      131.12      130.13     15.92 o 
  -3   2   5     2529.57     2610.66     78.05 o 
  -2   2   5     3877.13     3781.29    102.54 o 
  -1   2   5     1198.68     1266.61     68.50 o 
   0   2   5       26.96       32.19      9.26 o 
   1   2   5     1613.15     1754.72     63.84 o 
   2   2   5     7205.39     7248.23    190.40 o 
   3   2   5      545.21      455.01     33.38 o 
   4   2   5      573.00      567.00     38.92 o 
  -8   3   5      231.06      251.55     35.98 o 
  -7   3   5     1676.24     1641.67     85.67 o 
  -6   3   5     1532.38     1663.07     71.16 o 
  -5   3   5       53.65       50.63     13.22 o 
  -4   3   5     2459.22     2490.21     78.41 o 
  -3   3   5     7811.79     7312.42    253.65 o 
  -2   3   5     1466.05     1376.66     74.99 o 
  -1   3   5      459.43      406.60     39.61 o 
   0   3   5     3829.50     3833.22    160.42 o 
   1   3   5     3680.01     3886.09    169.54 o 
   2   3   5      344.35      373.80     49.91 o 
   3   3   5      122.09      174.33     40.02 o 
   4   3   5     1451.10     1512.97    104.25 o 
  -8   4   5     1510.15     1468.88     85.17 o 
  -7   4   5     1323.50     1169.49     71.83 o 
  -6   4   5       63.76       79.46     21.80 o 
  -5   4   5     2408.30     2419.40    112.79 o 
  -4   4   5     3772.97     2578.45    118.11 o 
  -3   4   5     1043.85     1049.93     66.66 o 
  -2   4   5      556.54      637.34     51.43 o 
  -1   4   5     3514.29     3383.30    149.76 o 
   0   4   5     2163.62     2206.45    117.12 o 
   1   4   5      228.39      246.67     43.44 o 
   2   4   5      134.41      119.96     34.53 o 
   3   4   5     1245.67     1250.11     95.95 o 
  -7   5   5       85.40       60.67     20.65 o 
  -6   5   5      596.20      587.19     51.33 o 
  -5   5   5     1346.03     1404.94     83.26 o 
  -4   5   5      256.28      196.30     33.16 o 
  -3   5   5      357.61      348.24     42.26 o 
  -2   5   5     1861.31     1705.68     97.13 o 
  -1   5   5     2108.64     1978.87    110.99 o 
   0   5   5       52.93       58.12     25.48 o 
   1   5   5     1101.77     1053.01     85.60 o 
   2   5   5     1966.56     2074.69    131.68 o 
  -6   6   5     1436.81     1402.89     87.55 o 
  -5   6   5      237.26      213.70     37.08 o 
  -4   6   5      738.87      695.79     59.54 o 
  -3   6   5     2724.80     2460.00    125.91 o 
  -2   6   5     1313.20     1286.80     88.13 o 
  -1   6   5        7.75        6.23     16.63 o 
   0   6   5     1091.80     1284.59     98.06 o 
  -5   7   5      648.23      644.00     60.81 o 
  -4   7   5     1098.54     1038.04     78.60 o 
  -3   7   5      403.71      397.24     52.77 o 
  -2   7   5      141.42      128.27     36.75 o 
   1 -10   6     2175.37     1950.88    120.16 o 
   2 -10   6     2231.27     1859.98    115.08 o 
  -2  -9   6     1292.48     1416.32    103.31 o 
  -1  -9   6      156.76      215.00     41.97 o 
   0  -9   6     2439.56     2414.37    131.35 o 
   1  -9   6     2253.55     2093.32    117.65 o 
   2  -9   6      363.77      278.70     43.53 o 
   3  -9   6       57.95       99.05     28.93 o 
   4  -9   6     1664.84     1704.52    107.14 o 
  -3  -8   6      363.19      405.33     55.04 o 
  -2  -8   6      196.04      186.89     37.76 o 
  -1  -8   6     1383.98     1399.12     87.96 o 
   0  -8   6     4070.42     3900.99    172.96 o 
   1  -8   6       13.26       14.44     13.43 o 
   2  -8   6     1756.08     1714.97    100.21 o 
   3  -8   6     5160.40     5041.24    213.67 o 
   4  -8   6      947.03     1039.70     77.32 o 
   5  -8   6        0.23        3.10     16.68 o 
  -5  -7   6     2484.31     2723.32    140.66 o 
  -3  -7   6      999.31     1004.16     70.90 o 
  -2  -7   6     2572.82     2724.38    128.70 o 
  -1  -7   6     3669.89     3758.19    160.68 o 
   0  -7   6      144.79      165.33     28.71 o 
   1  -7   6     2907.39     3039.94    138.93 o 
   2  -7   6     5065.36     5037.65    205.39 o 
   3  -7   6     1551.72     1648.19     94.38 o 
   4  -7   6      131.21      151.92     30.78 o 
   5  -7   6      987.82     1012.73     74.89 o 
  -5  -6   6      314.13      297.42     43.37 o 
  -4  -6   6     1304.20     1266.57     82.33 o 
  -3  -6   6     3162.04     3003.00    131.47 o 
  -2  -6   6      578.43      575.80     44.30 o 
  -1  -6   6      399.96      428.09     37.69 o 
   0  -6   6     3967.43     3959.06    160.59 o 
   1  -6   6     2935.14     3000.64    132.19 o 
   2  -6   6     5823.67     5824.84    223.88 o 
   3  -6   6      612.17      596.31     48.80 o 
   5  -6   6     2798.12     2761.36    137.82 o 
   6  -6   6       86.25       51.26     27.41 o 
  -6  -5   6       24.23       18.60     20.65 o 
  -5  -5   6      700.80      698.46     60.26 o 
  -4  -5   6     3696.57     3540.25    161.77 o 
  -3  -5   6     1881.67     1873.04     65.46 o 
  -2  -5   6       13.45       12.68      9.24 o 
  -1  -5   6     4292.26     4261.72    162.66 o 
   0  -5   6     3932.79     3813.94    150.89 o 
   1  -5   6     2329.41     2208.13    100.42 o 
   2  -5   6      266.99      343.99     33.43 o 
   3  -5   6     2516.53     2549.64    117.68 o 
   4  -5   6     2209.42     2284.80    114.36 o 
   5  -5   6       39.31       34.82     20.55 o 
   6  -5   6     1555.67     1645.90    103.91 o 
  -7  -4   6      197.83      200.53     29.24 o 
  -6  -4   6      491.73      538.05     54.10 o 
  -5  -4   6     3163.26     3053.08    147.49 o 
  -4  -4   6     1749.27     1891.03    104.37 o 
  -3  -4   6       46.82       75.24     12.03 o 
  -2  -4   6     3603.67     3668.32    103.35 o 
  -1  -4   6     5503.32     5593.72    198.30 o 
   0  -4   6        5.30        8.18      7.85 o 
   1  -4   6     1515.07     1569.91     75.23 o 
   2  -4   6     4569.61     4635.11    177.38 o 
   3  -4   6     1196.55     1234.13     71.88 o 
   4  -4   6      246.20      350.15     42.43 o 
   5  -4   6     2768.90     2913.60    142.66 o 
   6  -4   6     2322.33     2379.96    129.35 o 
  -7  -3   6     1780.29     1755.53     64.81 o 
  -6  -3   6     1391.80     1395.45     54.20 o 
  -5  -3   6      873.94      915.19     77.56 o 
  -4  -3   6      638.45      609.20     28.87 o 
  -3  -3   6     2738.36     2695.93     75.34 o 
  -2  -3   6     2438.80     2443.42     72.51 o 
  -1  -3   6        1.23       10.94      5.69 o 
   0  -3   6     2239.38     2148.59     66.13 o 
   1  -3   6     6584.62     6700.56    169.11 o 
   2  -3   6     1456.47     1510.01     54.21 o 
   3  -3   6       68.13       38.67     17.78 o 
   4  -3   6     2316.45     2224.43    113.61 o 
   5  -3   6     2010.03     1930.25    107.62 o 
   6  -3   6      756.32      691.82     60.79 o 
  -8  -2   6     2201.39     2231.69    103.53 o 
  -7  -2   6     1045.42     1080.69     46.54 o 
  -6  -2   6      395.27      423.61     27.26 o 
  -5  -2   6      184.66      176.49     17.45 o 
  -4  -2   6     3252.66     3188.04    122.95 o 
  -3  -2   6     2116.54     2038.33     61.47 o 
  -2  -2   6       64.32       67.63      7.43 o 
  -1  -2   6     1468.11     1439.66     55.13 o 
   0  -2   6     3411.33     3420.96    104.35 o 
   1  -2   6     2630.14     2782.97     64.83 o 
   2  -2   6      139.62      129.74     16.21 o 
   3  -2   6     2257.53     2283.93     75.66 o 
   4  -2   6     2317.15     2187.51    111.85 o 
   5  -2   6       90.55      106.87     27.84 o 
  -8  -1   6     1824.03     1686.09     85.82 o 
  -7  -1   6       28.83       26.85     10.10 o 
  -6  -1   6      279.30      284.90     22.18 o 
  -5  -1   6     3395.34     3277.99    129.73 o 
  -4  -1   6      941.30      905.13     37.33 o 
  -3  -1   6        0.24       16.11     13.79 o 
  -2  -1   6     3593.62     3472.07     78.74 o 
  -1  -1   6     6879.09     7054.67    140.65 o 
   0  -1   6      419.87      418.74     19.45 o 
   1  -1   6      116.08      123.54     11.62 o 
   2  -1   6     2391.01     2435.35     77.69 o 
   3  -1   6     2174.46     2185.32     75.25 o 
   4  -1   6       49.65       39.15     14.70 o 
   5  -1   6     1035.49     1081.83     56.26 o 
  -8   0   6        1.58        6.64      8.47 o 
  -7   0   6      987.50     1003.60     44.05 o 
  -6   0   6     3837.51     3755.84    106.81 o 
  -5   0   6     1516.98     1427.74     52.53 o 
  -4   0   6        5.82       -0.86      5.24 o 
  -3   0   6     1747.12     1757.45     58.57 o 
  -2   0   6     4733.88     5084.50    105.43 o 
  -1   0   6        5.76        3.52      4.83 o 
   0   0   6      398.15      396.19     18.76 o 
   1   0   6     1183.94     1105.06     45.58 o 
   2   0   6      273.15      295.46     25.69 o 
   3   0   6       60.69       43.89     15.58 o 
   4   0   6     1286.94     1285.51     58.38 o 
   5   0   6     2587.75     2444.83     90.92 o 
  -8   1   6     1034.08     1036.30     47.22 o 
  -7   1   6      935.25      922.28     43.07 o 
  -6   1   6      617.40      627.72     50.54 o 
  -5   1   6      999.57     1025.20     47.49 o 
  -4   1   6     2134.07     2115.49    179.12 o 
  -3   1   6     1621.98     1132.02     61.85 o 
  -2   1   6      278.86      230.75     31.44 o 
  -1   1   6     1511.78     1559.75     43.20 o 
   0   1   6     3171.99     3264.56    162.23 o 
   1   1   6     2396.10     2535.14     87.44 o 
   2   1   6      768.64      787.02     42.28 o 
   3   1   6      757.07      802.08     44.72 o 
   4   1   6     1628.12     1652.36     84.82 o 
  -8   2   6     1015.07     1010.43     48.14 o 
  -7   2   6      237.63      286.92     26.42 o 
  -6   2   6      744.92      715.40     37.10 o 
  -5   2   6     2119.51     2141.29     73.04 o 
  -4   2   6     2039.15     2082.70     70.61 o 
  -3   2   6      495.49      478.61     44.66 o 
  -2   2   6     2008.11     1983.01     67.35 o 
  -1   2   6     2464.90     2474.78     93.37 o 
   0   2   6     1735.14     1863.08     66.80 o 
   1   2   6      716.53      821.23     43.21 o 
   2   2   6     1201.62     1318.46     59.84 o 
   3   2   6     1338.34     1394.52     71.86 o 
   4   2   6       65.89       76.83     19.00 o 
  -8   3   6       63.61       88.90     24.50 o 
  -7   3   6      940.39      952.25     46.59 o 
  -6   3   6     2986.64     2956.64     94.96 o 
  -5   3   6     1160.64     1235.86     52.58 o 
  -4   3   6       17.13       21.08      9.75 o 
  -3   3   6     2399.47     2559.36    117.41 o 
  -2   3   6     2896.77     2807.71    126.29 o 
  -1   3   6      544.59      593.25     50.66 o 
   0   3   6        2.20        6.18     13.16 o 
   1   3   6     2165.90     2434.37    128.77 o 
   2   3   6      945.10      995.81     80.28 o 
   3   3   6       49.36       57.78     26.76 o 
  -7   4   6     1871.07     1843.24     98.45 o 
  -6   4   6      679.26      658.80     54.15 o 
  -5   4   6      457.64      491.53     46.20 o 
  -4   4   6     1720.82     1597.77     90.05 o 
  -3   4   6     2195.95     2204.28    110.55 o 
  -2   4   6      340.44      281.73     39.42 o 
  -1   4   6       55.80       70.01     22.79 o 
   0   4   6     2718.66     2861.74    144.99 o 
   1   4   6      442.90      415.31     55.71 o 
   2   4   6       18.12       27.92     22.86 o 
  -7   5   6      782.55      681.57     58.65 o 
  -6   5   6      179.79      190.16     35.88 o 
  -5   5   6     1553.40     1608.43     94.60 o 
  -4   5   6     1502.75     1508.85     91.23 o 
  -3   5   6       75.68       33.62     16.20 o 
  -2   5   6      622.62      607.21     56.94 o 
  -1   5   6     1405.77     1516.00     98.35 o 
   0   5   6      670.28      785.60     72.82 o 
  -5   6   6     1202.83     1118.25     80.47 o 
  -4   6   6       23.75       49.67     22.74 o 
  -3   6   6     1476.07     1394.50     92.67 o 
  -2   6   6     1698.18     1792.80    111.20 o 
  -1   6   6      999.59     1104.99     88.27 o 
  -2  -9   7     1829.68     1882.56    114.21 o 
  -1  -9   7      769.84      670.38     62.11 o 
   0  -9   7      283.99      200.32     38.77 o 
   1  -9   7     1465.51     1392.67     92.43 o 
   2  -9   7      868.42      815.35     69.16 o 
   3  -9   7      220.36      193.46     39.13 o 
  -2  -8   7      252.96      215.86     36.55 o 
  -1  -8   7      739.77      687.01     57.01 o 
   0  -8   7     2709.82     2595.75    127.93 o 
   1  -8   7     1048.53     1009.55     72.34 o 
   2  -8   7        1.13        5.17     12.54 o 
   3  -8   7     1245.02     1233.40     84.54 o 
   4  -8   7     2500.67     2449.51    131.61 o 
  -5  -7   7     1989.46     2014.65    119.53 o 
  -4  -7   7     2360.57     2328.82    127.42 o 
  -2  -7   7     1632.12     1515.90     84.78 o 
  -1  -7   7     6146.87     5675.78    219.71 o 
   0  -7   7     2992.16     3013.30    137.34 o 
   1  -7   7      112.84      104.68     25.24 o 
   2  -7   7     2607.47     2491.47    123.16 o 
   3  -7   7     1727.60     1729.84     98.50 o 
   4  -7   7      215.76      232.23     39.56 o 
   5  -7   7       76.91       81.94     28.61 o 
  -5  -6   7      905.91      904.80     72.97 o 
  -4  -6   7        5.95       21.03     18.60 o 
  -3  -6   7     1416.74     1476.89     92.02 o 
  -2  -6   7     4820.09     4781.96    183.66 o 
  -1  -6   7     1603.56     1712.97     86.80 o 
   0  -6   7      165.12      122.13     23.73 o 
   1  -6   7     3286.98     3340.49    143.72 o 
   2  -6   7     1833.11     1815.78     94.70 o 
   3  -6   7      115.99       95.44     24.23 o 
   4  -6   7      566.90      621.14     56.22 o 
   5  -6   7     2030.11     1764.09    107.67 o 
  -6  -5   7      722.38      749.63     67.19 o 
  -5  -5   7      260.34      156.16     35.04 o 
  -4  -5   7     2040.51     2045.43    115.13 o 
  -3  -5   7     3899.02     3656.53    167.76 o 
  -2  -5   7     1777.35     1703.35     61.86 o 
  -1  -5   7      249.06      237.45     27.10 o 
   0  -5   7     1988.27     2104.51     96.26 o 
   1  -5   7     4724.27     4663.99    180.80 o 
   2  -5   7      336.02      359.24     36.07 o 
   3  -5   7     1124.14     1136.30     72.48 o 
   4  -5   7     4102.98     4151.26    182.00 o 
   5  -5   7      946.31     1025.77     78.26 o 
  -7  -4   7     1094.44     1059.46     81.05 o 
  -6  -4   7       93.23       93.23     30.66 o 
  -5  -4   7     2263.85     2382.94    129.18 o 
  -4  -4   7     3271.28     3404.79    161.04 o 
  -3  -4   7      307.07      311.98     41.97 o 
  -2  -4   7      715.08      678.83     43.00 o 
  -1  -4   7     3776.42     3808.20    107.62 o 
   0  -4   7     6690.68     6708.13    173.09 o 
   1  -4   7       82.30       76.76     13.68 o 
   2  -4   7     2794.08     2698.12    121.24 o 
   3  -4   7     5086.40     4799.38    196.27 o 
   4  -4   7     1280.29     1374.98     87.14 o 
   5  -4   7        4.52       -0.72     16.15 o 
  -7  -3   7        3.61        3.64      8.94 o 
  -6  -3   7     2073.15     2076.45    118.45 o 
  -5  -3   7     3313.07     3274.86    159.89 o 
  -4  -3   7       48.34       69.50     23.68 o 
  -3  -3   7     3570.50     3233.30    150.00 o 
  -2  -3   7     5374.06     4989.27    132.38 o 
  -1  -3   7     2722.17     2741.50     82.37 o 
   1  -3   7     2623.56     2524.96    152.22 o 
   2  -3   7     4020.43     4089.39    168.74 o 
   3  -3   7     1814.60     1561.70     89.88 o 
   4  -3   7       90.60       98.74     27.51 o 
   5  -3   7     1586.93     1506.95     94.94 o 
  -7  -2   7     1985.26     1936.74     68.98 o 
  -6  -2   7     1498.99     1515.24     56.89 o 
  -5  -2   7      202.24      237.14     20.76 o 
  -4  -2   7     2158.24     1989.92     64.03 o 
  -3  -2   7     4883.90     4540.98    237.49 o 
  -2  -2   7     2568.27     2530.54     74.56 o 
  -1  -2   7       19.53       25.69     10.58 o 
   0  -2   7     1846.01     1892.57     64.32 o 
   1  -2   7     3184.25     3301.65    151.98 o 
   2  -2   7     1857.36     1681.57     91.09 o 
   3  -2   7     1046.54      984.84     68.15 o 
   4  -2   7     1680.24     1441.18     87.74 o 
   5  -2   7     1383.23     1265.84     82.66 o 
  -8  -1   7      815.05      814.37     41.83 o 
  -7  -1   7      965.51      918.81     43.31 o 
  -6  -1   7       57.49       48.47     12.28 o 
  -5  -1   7      660.26      606.49     34.58 o 
  -4  -1   7     2916.24     2700.04     81.02 o 
  -3  -1   7     1643.65     1693.78     57.78 o 
  -2  -1   7      149.46      155.68     21.79 o 
  -1  -1   7     4379.31     4583.38     99.45 o 
   0  -1   7     2957.31     2985.61     71.25 o 
   1  -1   7      328.54      327.06     24.56 o 
   2  -1   7     2044.74     2106.59     72.73 o 
   3  -1   7     3543.16     3435.46    168.12 o 
   4  -1   7     2306.91     2245.24    114.79 o 
  -8   0   7     1227.66     1158.16    102.61 o 
  -7   0   7        4.74        6.37      7.88 o 
  -6   0   7     2213.74     2077.42     71.44 o 
  -5   0   7     3712.12     3431.35    100.74 o 
  -4   0   7      581.90      616.71     48.58 o 
  -3   0   7       40.47       56.70     12.69 o 
  -2   0   7     3174.72     3415.87     78.48 o 
  -1   0   7     1558.69     1546.53     65.52 o 
   0   0   7       16.47       11.80      7.72 o 
   1   0   7     1459.16     1481.30     57.80 o 
   2   0   7     2824.86     2795.35    214.76 o 
   3   0   7     1061.14     1222.59     57.40 o 
   4   0   7        3.25        8.65     12.30 o 
  -8   1   7       12.26        0.92     10.24 o 
  -7   1   7     1215.04     1179.20     52.17 o 
  -6   1   7     1214.45     1212.84     52.03 o 
  -5   1   7      225.06      249.29     23.50 o 
  -4   1   7      770.64      845.23     54.19 o 
  -3   1   7     2918.61     2963.05    124.78 o 
  -2   1   7      545.93      572.27     31.38 o 
  -1   1   7        4.96        7.48      6.10 o 
   0   1   7     1309.00     1449.85     57.75 o 
   1   1   7     3328.89     3475.39    108.27 o 
   2   1   7     1410.74     1414.36     62.42 o 
   3   1   7       21.56       27.47     23.19 o 
  -8   2   7     1054.98     1123.47     53.82 o 
  -7   2   7      914.34     1007.33     68.18 o 
  -6   2   7      554.20      587.63     36.05 o 
  -5   2   7      471.82      497.35     32.41 o 
  -4   2   7     2372.31     2715.00     88.94 o 
  -3   2   7     1894.60     1955.80     81.05 o 
  -2   2   7        1.34        6.82      7.64 o 
  -1   2   7      734.25      767.26     37.35 o 
   0   2   7     2237.88     2438.69    114.42 o 
   1   2   7      220.85      222.70     26.80 o 
   2   2   7      196.48      223.89     36.63 o 
   3   2   7     1439.55     1443.90     69.61 o 
  -7   3   7        9.55       14.25     11.09 o 
  -6   3   7      488.63      518.96     35.62 o 
  -5   3   7     1433.28     1528.29    131.03 o 
  -4   3   7     1667.71     1614.34     64.31 o 
  -3   3   7       27.96       42.19     18.27 o 
  -2   3   7     1657.86     1695.21     94.41 o 
  -1   3   7     1819.98     1806.73    101.27 o 
   0   3   7       83.31       60.50     24.81 o 
   1   3   7      309.49      266.21     44.50 o 
   2   3   7      882.51      943.06     82.83 o 
  -7   4   7      896.63      939.40     69.02 o 
  -6   4   7     1252.26     1279.27     82.57 o 
  -5   4   7      168.36      182.41     34.70 o 
  -4   4   7      101.21      115.73     28.52 o 
  -3   4   7      991.03     1088.87     75.73 o 
  -2   4   7      826.67      858.04     67.29 o 
  -1   4   7       23.35       -4.89     13.69 o 
   0   4   7      597.60      593.97     65.65 o 
  -5   5   7      139.37      134.04     31.98 o 
  -4   5   7      729.05      782.11     65.96 o 
  -3   5   7      603.35      497.16     55.37 o 
  -2   5   7      228.38      191.24     40.04 o 
  -1   5   7      809.12      875.89     76.29 o 
  -1  -9   8     1512.04     1346.70     88.63 o 
   0  -9   8      187.01      140.03     32.68 o 
   1  -9   8      703.26      680.56     62.30 o 
  -2  -8   8     1531.82     1383.59     84.18 o 
  -1  -8   8      354.07      254.34     37.85 o 
   0  -8   8      667.10      695.43     58.48 o 
   1  -8   8     1971.12     1762.93    100.71 o 
   2  -8   8     1024.69     1074.67     77.37 o 
   3  -8   8       92.18       67.67     26.33 o 
  -4  -7   8     2646.50     2571.64    141.82 o 
  -3  -7   8     2640.25     2644.62    141.74 o 
  -2  -7   8       23.55       30.61     16.53 o 
  -1  -7   8      910.61      862.83     61.03 o 
   0  -7   8     2188.42     2176.46    108.77 o 
   1  -7   8     1057.56     1126.51     73.42 o 
   2  -7   8       15.06        6.38     14.01 o 
   3  -7   8     1368.12     1357.75     87.64 o 
   4  -7   8     1385.53     1482.81     97.87 o 
  -5  -6   8     2205.86     2293.11    132.74 o 
  -4  -6   8     2112.76     2244.71    128.65 o 
  -3  -6   8        3.24       -0.82     15.16 o 
  -2  -6   8     1354.31     1295.56     86.92 o 
  -1  -6   8      662.93      671.28     37.38 o 
   0  -6   8      265.82      267.10     32.99 o 
   1  -6   8      483.91      528.76     45.10 o 
   2  -6   8     1751.90     1817.13     97.80 o 
   3  -6   8     1834.67     1784.52    102.01 o 
   4  -6   8       23.62       -2.14     17.62 o 
  -6  -5   8     1338.51     1286.11     94.24 o 
  -5  -5   8      417.66      419.67     55.23 o 
  -4  -5   8       49.95       43.41     22.81 o 
  -3  -5   8     2591.90     2614.11    136.88 o 
  -2  -5   8     2847.53     2668.21    135.39 o 
  -1  -5   8     1006.10      966.95     43.71 o 
   0  -5   8     3061.07     3031.08     94.87 o 
   1  -5   8     2065.09     1918.56    162.64 o 
   2  -5   8     1651.20     1629.15     90.48 o 
   3  -5   8      149.41      152.50     33.26 o 
   4  -5   8      708.45      795.49     67.45 o 
  -6  -4   8      296.22      288.80     48.25 o 
  -5  -4   8      170.92      156.74     36.92 o 
  -4  -4   8     2842.83     2799.58    144.97 o 
  -3  -4   8     2686.25     2723.58    137.87 o 
  -2  -4   8      296.39      340.38     43.41 o 
  -1  -4   8     1637.69     1495.74     67.09 o 
   0  -4   8     5058.89     4733.08    132.14 o 
   1  -4   8     1462.62     1424.40     55.74 o 
   2  -4   8        4.05        3.80     13.28 o 
   3  -4   8     1634.53     1651.03     96.91 o 
   4  -4   8     1294.45     1201.66     84.47 o 
  -7  -3   8      173.01      140.03     35.81 o 
  -6  -3   8      812.54      796.43     69.93 o 
  -5  -3   8     3059.51     3165.46    158.93 o 
  -4  -3   8     1925.91     1545.38     97.42 o 
  -3  -3   8       92.74       70.29     24.43 o 
  -2  -3   8      323.96      275.26     38.60 o 
  -1  -3   8     6375.02     6020.74    160.30 o 
   0  -3   8     1247.16     1337.85     52.87 o 
   1  -3   8        4.43        4.91     12.23 o 
   2  -3   8     3111.84     3027.02    140.13 o 
   3  -3   8     1001.27     1057.06     74.00 o 
   4  -3   8      115.34      138.04     33.11 o 
  -7  -2   8     1141.75     1119.99     82.98 o 
  -6  -2   8     2392.43     2446.11    133.01 o 
  -5  -2   8     2120.14     1850.26    109.76 o 
  -4  -2   8       13.63       33.26     18.75 o 
  -3  -2   8     1808.97     1795.76    100.64 o 
  -2  -2   8     4663.97     4495.10    187.68 o 
  -1  -2   8      692.52      676.49     35.40 o 
   0  -2   8       91.81       91.29     15.89 o 
   1  -2   8     2087.35     2055.80    103.89 o 
   2  -2   8     2862.79     2754.05    131.08 o 
   3  -2   8      179.24      187.27     34.41 o 
   4  -2   8      564.62      529.72     51.26 o 
  -7  -1   8     1893.24     1866.63     69.10 o 
  -6  -1   8      899.67      899.83     43.10 o 
  -5  -1   8        4.93        6.39      8.18 o 
  -4  -1   8     2057.91     1943.92     66.18 o 
  -3  -1   8     2237.68     2284.30    148.75 o 
  -2  -1   8      326.65      341.15     24.96 o 
  -1  -1   8     2283.38     2321.53     75.74 o 
   0  -1   8     3377.43     3659.84    111.47 o 
   1  -1   8     3895.34     4139.66    171.90 o 
   2  -1   8        1.91       17.45     14.29 o 
   3  -1   8      966.66     1002.60     69.81 o 
  -7   0   8      411.34      401.06     30.64 o 
  -6   0   8      251.28      227.55     23.78 o 
  -5   0   8     3005.19     2934.35    127.22 o 
  -4   0   8     2281.54     2380.52     90.62 o 
  -3   0   8      294.01      336.33     45.04 o 
  -2   0   8     1229.22     1332.39     52.56 o 
  -1   0   8     4696.96     5217.01    114.42 o 
   0   0   8     3056.70     3175.91     98.05 o 
   1   0   8        0.30        6.30      9.60 o 
   2   0   8      607.80      661.26     44.60 o 
   3   0   8     1209.77     1341.74     86.95 o 
  -7   1   8      136.90      139.16     20.81 o 
  -6   1   8     1616.98     1660.82     66.10 o 
  -5   1   8     1188.68     1294.61     56.51 o 
  -4   1   8       11.10       12.24      9.87 o 
  -3   1   8      956.92     1002.78     46.77 o 
  -2   1   8     2976.84     3080.25     95.18 o 
  -1   1   8     1758.68     1842.14     54.91 o 
   0   1   8        0.96       11.31     11.24 o 
   1   1   8     1980.10     2095.78     79.83 o 
   2   1   8     2256.04     2425.89     91.30 o 
  -7   2   8      968.57      959.12     50.97 o 
  -6   2   8     1419.05     1588.82     73.31 o 
  -5   2   8       90.25       85.02     17.89 o 
  -4   2   8     1605.46     1808.88     70.86 o 
  -3   2   8     1816.96     1927.57     72.20 o 
  -2   2   8      833.16      932.41     45.39 o 
  -1   2   8       72.60       51.43     21.37 o 
   0   2   8      950.97      983.28     50.94 o 
   1   2   8     1951.64     2073.17     83.51 o 
  -6   3   8        8.05        0.65     11.43 o 
  -5   3   8     1261.41     1377.02     62.54 o 
  -4   3   8     1109.93     1194.66     79.51 o 
  -3   3   8      249.93      250.04     39.71 o 
  -2   3   8      568.06      614.14     56.14 o 
  -1   3   8     1405.91     1421.18     91.76 o 
   0   3   8     1265.49     1502.33    100.18 o 
  -5   4   8      870.00     1011.36     76.02 o 
  -4   4   8       53.24       65.72     24.96 o 
  -3   4   8      292.06      352.43     48.54 o 
  -2   4   8     2474.56     2600.15    135.97 o 
  -2  -8   9     1758.83     1848.51    117.82 o 
  -1  -8   9     1593.15     1574.36     91.78 o 
   0  -8   9      175.77      225.73     37.57 o 
   1  -8   9     1634.93     1694.92     99.48 o 
  -3  -7   9     1771.12     2015.16    124.34 o 
  -2  -7   9      900.15      991.36     80.26 o 
  -1  -7   9       20.99       29.93     23.84 o 
   0  -7   9     1950.19     2006.91     77.54 o 
   1  -7   9     3435.83     3515.91    114.87 o 
   2  -7   9      393.53      359.68     45.82 o 
  -4  -6   9     1951.25     2035.80    125.45 o 
  -3  -6   9      420.36      355.42     51.45 o 
  -2  -6   9      162.98      226.72     42.91 o 
  -1  -6   9      928.30      959.31     47.15 o 
   0  -6   9     1528.79     1608.69     65.14 o 
   1  -6   9      271.33      278.89     74.99 o 
   2  -6   9      370.45      351.73     45.00 o 
   3  -6   9     2482.40     2444.69    130.53 o 
  -5  -5   9     1462.40     1545.36    107.09 o 
  -4  -5   9      268.59      215.50     43.49 o 
  -3  -5   9      486.29      397.10     52.22 o 
  -2  -5   9     1864.38     1793.30    107.98 o 
  -1  -5   9     2342.93     2364.72     81.03 o 
   0  -5   9      420.75      436.28     30.59 o 
   1  -5   9      294.48      278.91     36.87 o 
   2  -5   9     2366.22     2306.34    119.22 o 
   3  -5   9     1539.20     1485.70     95.44 o 
  -6  -4   9     1580.17     1486.52    103.82 o 
  -5  -4   9      647.07      587.91     60.79 o 
  -4  -4   9      519.44      524.28     60.36 o 
  -3  -4   9     2020.98     1953.14    114.38 o 
  -2  -4   9     3501.51     3098.49    150.60 o 
  -1  -4   9        0.59        0.06     10.08 o 
   0  -4   9      971.79      945.14     45.07 o 
   1  -4   9     1215.93     1143.50     72.65 o 
   2  -4   9      375.56      313.69     43.27 o 
   3  -4   9      139.55      115.34     31.60 o 
  -6  -3   9      374.23      397.55     56.58 o 
  -5  -3   9      540.77      572.39     58.96 o 
  -4  -3   9     2382.48     2417.74    131.71 o 
  -3  -3   9     1445.68     1343.16     87.96 o 
  -2  -3   9      152.69      133.01     30.08 o 
  -1  -3   9      673.81      647.56     50.99 o 
   0  -3   9     1155.25     1170.59     62.35 o 
   1  -3   9      274.87      295.98     38.77 o 
   2  -3   9      314.49      329.38     43.24 o 
   3  -3   9     1172.07     1104.56     78.52 o 
  -6  -2   9      707.27      656.33     63.51 o 
  -5  -2   9     1655.35     1688.95    105.40 o 
  -4  -2   9      595.33      639.50     58.91 o 
  -3  -2   9        1.03       -3.37     14.61 o 
  -2  -2   9     2111.83     2068.20    108.36 o 
  -1  -2   9     2228.95     2409.89    116.04 o 
   0  -2   9      801.87      806.42     58.19 o 
   1  -2   9      600.23      562.59     49.77 o 
   2  -2   9     1691.68     1550.32     90.94 o 
   3  -2   9      866.16      820.45     64.73 o 
  -7  -1   9      747.13      741.44     68.39 o 
  -6  -1   9     1208.20     1070.39     81.46 o 
  -5  -1   9      444.98      421.81     52.53 o 
  -4  -1   9       15.23       23.85     18.17 o 
  -3  -1   9     3359.29     3667.36    164.44 o 
  -2  -1   9     1927.12     2269.88    112.70 o 
  -1  -1   9      174.81      253.19     33.40 o 
   0  -1   9     1158.03     1168.28     71.14 o 
   1  -1   9     1174.15     1184.72     75.03 o 
   2  -1   9      880.67      873.20     64.78 o 
  -6   0   9       75.55       88.06     18.37 o 
  -5   0   9     1020.06     1034.04     49.04 o 
  -4   0   9     3467.07     3781.71    113.85 o 
  -3   0   9     2121.63     2302.94     79.43 o 
  -2   0   9      204.66      215.65     23.20 o 
  -1   0   9      606.58      634.28     49.14 o 
   0   0   9     1668.77     1711.48     95.15 o 
   1   0   9      522.28      566.66     52.32 o 
  -6   1   9      449.32      404.01     34.17 o 
  -5   1   9     1676.28     1878.47     73.79 o 
  -4   1   9      928.99      974.49     49.20 o 
  -3   1   9        5.08       16.41     11.27 o 
  -2   1   9      644.23      726.21     40.00 o 
  -1   1   9     2234.30     2346.15    117.08 o 
   0   1   9      144.02      156.37     23.48 o 
   1   1   9      199.64      178.21     25.93 o 
  -6   2   9     1291.97     1388.09     68.06 o 
  -5   2   9      825.63      957.23     51.94 o 
  -4   2   9        9.38       23.18     13.69 o 
  -3   2   9     1300.95     1446.32     97.11 o 
  -2   2   9     2350.32     2438.81     85.83 o 
  -1   2   9      273.66      233.29     40.67 o 
  -4   3   9     1313.53     1289.79     87.02 o 
  -3   3   9     1638.53     1879.43    108.80 o 
  -2  -7  10     1794.42     1939.28    124.15 o 
  -1  -7  10      952.85      938.75     80.09 o 
   0  -7  10      632.36      642.40     42.15 o 
  -3  -6  10     2735.49     2801.36    154.76 o 
  -2  -6  10      750.54      703.71     67.07 o 
  -1  -6  10      245.80      202.65     40.36 o 
   0  -6  10     2011.87     1879.68     74.84 o 
   1  -6  10     1606.32     1449.29     89.11 o 
  -4  -5  10     1577.41     1563.07    108.22 o 
  -3  -5  10      597.74      578.60     60.96 o 
  -2  -5  10      355.81      352.34     50.18 o 
  -1  -5  10     2850.97     2914.92    147.23 o 
   0  -5  10     1788.44     1800.75     73.82 o 
   1  -5  10        7.17        0.19     16.41 o 
   2  -5  10     1141.46      975.14     74.63 o 
  -5  -4  10     1197.18     1139.50     89.59 o 
  -4  -4  10      169.99      181.16     40.69 o 
  -3  -4  10      426.62      414.98     53.38 o 
  -2  -4  10     1109.78     1138.32     81.46 o 
  -1  -4  10     1348.00     1259.71     83.63 o 
   0  -4  10        6.43       -4.04     16.41 o 
   1  -4  10     1864.92     1618.73     95.68 o 
   2  -4  10     1947.83     1632.57     99.63 o 
  -5  -3  10       15.56       13.62     19.35 o 
  -4  -3  10      481.96      393.82     51.40 o 
  -3  -3  10     1624.54     1427.73     92.34 o 
  -2  -3  10      302.24      292.13     41.46 o 
  -1  -3  10       19.39       10.47     15.88 o 
   0  -3  10     1623.48     1411.46     84.06 o 
   1  -3  10     1679.67     1661.79     96.38 o 
  -5  -2  10      529.47      495.09     58.36 o 
  -4  -2  10     3428.24     3373.17    162.13 o 
  -3  -2  10       54.43       46.61     22.16 o 
  -2  -2  10      126.78      114.55     28.83 o 
  -1  -2  10     1474.90     1506.57     86.03 o 
   0  -2  10     1384.52     1392.45     81.63 o 
   1  -2  10      294.66      278.99     38.79 o 
  -5  -1  10     1663.50     1580.90    101.15 o 
  -4  -1  10      621.02      567.65     55.11 o 
  -3  -1  10       60.17       88.32     25.80 o 
  -2  -1  10      970.51     1109.97     72.22 o 
   0  -1  10       22.81       -3.27     13.81 o 
  -5   0  10      442.77      479.47     57.83 o 
  -4   0  10      709.60      811.95     66.47 o 
  -3   0  10      892.38     1112.60     75.76 o 
  -2   0  10     1227.33     1396.11     84.16 o 
  -4   1  10      725.50      853.99     48.16 o 
  -3   1  10      234.92      261.25     41.30 o 
  -2  -5  11        0.69       11.77     21.01 o 
  -1  -5  11     1187.45     1160.17     85.55 o 
  -3  -4  11        3.58       22.24     19.61 o 
  -2  -4  11     1726.28     1652.69    102.13 o 
  -1  -4  11     2829.63     2901.95    143.36 o 
  -3  -3  11     1101.07     1063.82     78.57 o 
  -2  -3  11     1792.26     1862.34    106.13 o 
  -3  -2  11     1588.53     1558.23     95.49 o 
  -2  -2  11      372.03      349.83     44.04 o 
                                                 
